# Supplementary material for: The relationship of Megamonas species with nonalcoholic fatty liver disease in children and adolescents revealed by metagenomics of gut microbiota
Source: Sci Rep. 2022 Dec 20;12:22001. doi: 10.1038/s41598-022-25140-2 (PMC9767906; doi:10.1038/s41598-022-25140-2)
Supplement: Supplementary file 2 — Supplementary Information 2. [file 41598_2022_25140_MOESM2_ESM.xlsx]

## Sheet: Readme
TableS1 Characteristics for study cohort
TableS2 Statistics of sequencing data
TableS3 Microbial profiling in children (at genus level)
TableS4 Microbial profiling in children (at species level)
TableS5 Comparison of gut microbial compositional features at genus level between the groups (Wilcoxon rank-sum test)
TableS6 Comparison of gut microbial compositional features at species level between the groups (Wilcoxon rank-sum test)
TableS7 Microbial pathway profiling in children
TableS8 Comparison of gut microbial pathway between the groups (Wilcoxon rank-sum test)

## Sheet: TableS1
TableS1 Characteristics for study cohort
SampleID	Sex	Age	BMI	BMI_Group	MRS	MRS_group
CG1001	M	12	18.7069	Control	0.015	MRS_control
CG1002	F	17	23.1473	Control	0.0122	MRS_control
CG1003	F	13	20.9155	Control	0.0095	MRS_control
CG1005	M	15	22.8885	Control	0	MRS_control
CG1007	M	16	18.8964	Control	0	MRS_control
CG1008	F	14	20.2363	Control	0	MRS_control
CG1009	M	16	21.2086	Control	0	MRS_control
CG1010	M	11	21.7677	Control	0	MRS_control
CG1012	M	12	17.3985	Control	0	MRS_control
CG1013	M	13	21.6578	Control	0	MRS_control
CG1014	M	12	21.0192	Control	0	MRS_control
CG1016	F	12	16.6493	Control	0.0148	MRS_control
CG1017	F	11	17.8667	Control	0	MRS_control
CG1018	M	15	20.6873	Control	0	MRS_control
CG1019	M	16	20.2077	Control	0	MRS_control
FG1001	M	10	26.0226	Abnormal Weight (AW)	0.3115	MRS_NAFLD
FG1002	F	12	29.2444	Abnormal Weight (AW)	0.3081	MRS_NAFLD
FG1003	F	17	28.9443	Abnormal Weight (AW)	0.1	MRS_NAFLD
FG1004	M	15	28.8068	Abnormal Weight (AW)	0.1758	MRS_NAFLD
FG1005	M	16	32.0776	Abnormal Weight (AW)	0.2108	MRS_NAFLD
FG1006	M	13	28.7396	Abnormal Weight (AW)	0.1864	MRS_NAFLD
FG1007	M	12	32.0494	Abnormal Weight (AW)	0.2248	MRS_NAFLD
FG1008	M	14	30.8666	Abnormal Weight (AW)	0.2228	MRS_NAFLD
FG1009	M	13	27.5277	Abnormal Weight (AW)	0.0669	MRS_NAFLD
FG1010	M	13	28.9105	Abnormal Weight (AW)	0.1586	MRS_NAFLD
FG1011	M	14	36.1707	Abnormal Weight (AW)	0.0959	MRS_NAFLD
FG1012	M	11	25.3728	Abnormal Weight (AW)	0.3778	MRS_NAFLD
FG1013	F	13	33.2621	Abnormal Weight (AW)	0.0995	MRS_NAFLD
FG1015	M	13	29.4158	Abnormal Weight (AW)	0.092	MRS_NAFLD
FG1016	F	17	31.9227	Abnormal Weight (AW)	0.1629	MRS_NAFLD
FG1017	F	13	26.324	Abnormal Weight (AW)	0.0724	MRS_NAFLD
FG1018	F	15	34.6926	Abnormal Weight (AW)	0.1168	MRS_NAFLD
FG1019	M	12	31.4077	Abnormal Weight (AW)	0.0535	MRS_NAFLD
FG1021	M	12	26.5182	Abnormal Weight (AW)	0.0954	MRS_NAFLD
FG1022	M	14	28.5156	Abnormal Weight (AW)	0.0564	MRS_NAFLD
FG1023	M	17	32.7524	Abnormal Weight (AW)	0.0953	MRS_NAFLD
FG1024	M	17	35.503	Abnormal Weight (AW)	0.1005	MRS_NAFLD
FG1025	M	17	28.6426	Abnormal Weight (AW)	0.0858	MRS_NAFLD
FG1026	M	16	34.2686	Abnormal Weight (AW)	0.1085	MRS_NAFLD
FG1027	M	16	37.9946	Abnormal Weight (AW)	0.1692	MRS_NAFLD
NG1001	M	14	30.2041	Abnormal Weight (AW)	0.0216	MRS_control
NG1002	M	14	27.0169	Abnormal Weight (AW)	0.0522	MRS_NAFLD
NG1003	F	12	27.5781	Abnormal Weight (AW)	0.0424	MRS_control
NG1004	M	14	28.9346	Abnormal Weight (AW)	0.0212	MRS_control
NG1005	M	15	28.1114	Abnormal Weight (AW)	0.0202	MRS_control
NG1006	M	12	27.586	Abnormal Weight (AW)	0.0167	MRS_control
NG1007	F	14	28.7927	Abnormal Weight (AW)	0.0178	MRS_control
NG1008	F	14	28.6369	Abnormal Weight (AW)	0.0269	MRS_control
NG1009	M	16	28.8636	Abnormal Weight (AW)	0.0266	MRS_control
NG1010	F	13	27.0769	Abnormal Weight (AW)	0.0089	MRS_control
NG1011	M	15	29.6521	Abnormal Weight (AW)	0.0494	MRS_control
NG1012	M	13	27.8992	Abnormal Weight (AW)	0.0158	MRS_control
NG1013	M	14	28.12	Abnormal Weight (AW)	0.0468	MRS_control
NG1014	F	15	27.5546	Abnormal Weight (AW)	0.0279	MRS_control
NG1015	M	16	34.8457	Abnormal Weight (AW)	0.0226	MRS_control
NG1016	M	13	28.5705	Abnormal Weight (AW)	0.0421	MRS_control
NG1017	M	12	27.7344	Abnormal Weight (AW)	0.0513	MRS_NAFLD
NG1018	M	15	27.8326	Abnormal Weight (AW)	0.0367	MRS_control

## Sheet: TableS2
TableS2. Statistics of sequencing data.
SampleID	Number of raw Reads (Paired)	Number of raw base pair	Number of low quality Reads (Paired)	Number of host quality Reads (Paired)	Number of clean base pair	Number of clean Reads (Paired)
CG1001	19732406	5919721800	1870875	3017	17858514	4767432224
CG1002	19905788	5971736400	1866924	2497	18036367	4826379889
CG1003	19385141	5815542300	1041550	3479	18340112	5048385949
CG1005	19506502	5851950600	983367	4786	18518349	5129999529
CG1007	19288485	5786545500	954117	3947	18330421	5069591795
CG1008	19733791	5920137300	1061095	5040	18667656	5142039333
CG1009	19380875	5814262500	1045411	4454	18331010	5068052848
CG1010	17421444	5226433200	968815	4963	16447666	4527449679
CG1012	19705320	5911596000	954712	4869	18745739	5199377473
CG1013	19686996	5906098800	942994	4474	18739528	5189712568
CG1014	19481426	5844427800	1022622	4341	18454463	5093686087
CG1016	19743570	5923071000	1711908	2792	18028870	4855699676
CG1017	19894376	5968312800	1925069	6867	17962440	4794134659
CG1018	20018051	6005415300	1855672	3387	18158992	4874811361
CG1019	19774950	5932485000	1780871	2716	17991363	4843847005
FG1001	19593165	5877949500	1721772	3389	17868004	4807941060
FG1002	19865438	5959631400	1949680	2779	17912979	4800772415
FG1003	19834500	5950350000	1902995	2822	17928683	4809871119
FG1004	19742082	5922624600	1797130	2736	17942216	4867457747
FG1005	19549830	5864949000	1619188	9974	17920668	4839330446
FG1006	20088968	6026690400	1782406	4890	18301672	4915182997
FG1007	19787495	5936248500	1699054	14654	18073787	4903169460
FG1008	19495758	5848727400	1718186	3026	17774546	4816397333
FG1009	20141280	6042384000	1701651	5119	18434510	5017482941
FG1010	20049484	6014845200	1757731	2811	18288942	4958212187
FG1011	19874604	5962381200	1678657	2586	18193361	4934295857
FG1012	19716328	5914898400	1714016	13470	17988842	4891554925
FG1013	20087060	6026118000	1741995	2625	18342440	4981672003
FG1015	19829627	5948888100	1640528	5517	18183582	4947898094
FG1016	19988472	5996541600	1705589	2609	18280274	4966767288
FG1017	20138304	6041491200	1771493	2645	18364166	4979541137
FG1018	19465374	5839612200	1442542	4359	18018473	4933079824
FG1019	20004197	6001259100	1659770	9588	18334839	4985362411
FG1021	20000321	6000096300	1786419	3874	18210028	4935648560
FG1022	19922739	5976821700	1706765	6763	18209211	4934153110
FG1023	20132876	6039862800	2008876	7556	18116444	4869024904
FG1024	19856525	5956957500	1680591	32449	18143485	4941324923
FG1025	19943181	5982954300	1856352	3862	18082967	4846828401
FG1026	19902119	5970635700	1671421	5043	18225655	4950043970
FG1027	19666410	5899923000	1886515	4178	17775717	4750932005
NG1001	19927550	5978265000	1958735	316970	17651845	4721591436
NG1002	19558989	5867696700	1730860	4175	17823954	4794025025
NG1003	19850811	5955243300	1667038	11314	18172459	4935198023
NG1004	19447904	5834371200	1821261	3334	17623309	4712383889
NG1005	19720795	5916238500	1824187	3874	17892734	4787942077
NG1006	19596643	5878992900	1745651	2877	17848115	4790151392
NG1007	20044478	6013343400	1841358	420932	17782188	4798061404
NG1008	19568491	5870547300	1856852	46983	17664656	4721972188
NG1009	19648947	5894684100	1717297	2704	17928946	4832003792
NG1010	20053296	6015988800	1791533	5632	18256131	4935399052
NG1011	20049587	6014876100	1787823	5474	18256290	4934625560
NG1012	19537699	5861309700	1764271	2083	17771345	4788017792
NG1013	19585303	5875590900	1804416	70728	17710159	4744479911
NG1014	19541096	5862328800	1688882	2872	17849342	4792805146
NG1015	19925762	5977728600	1421925	5393	18498444	5073556038
NG1016	19475225	5842567500	1736145	2745	17736335	4770456516
NG1017	19582678	5874803400	1622578	6921	17953179	4855490816
NG1018	19701568	5910470400	1752652	2983	17945933	4814525600

## Sheet: TableS3
TableS3 Microbial profiling in children (at genus level)
	CG1001	CG1002	CG1003	CG1005	CG1007	CG1008	CG1009	CG1010	CG1012	CG1013	CG1014	CG1016	CG1017	CG1018	CG1019	FG1001	FG1002	FG1003	FG1004	FG1005	FG1006	FG1007	FG1008	FG1009	FG1010	FG1011	FG1012	FG1013	FG1015	FG1016	FG1017	FG1018	FG1019	FG1021	FG1022	FG1023	FG1024	FG1025	FG1026	FG1027	NG1001	NG1002	NG1003	NG1004	NG1005	NG1006	NG1007	NG1008	NG1009
Methanobrevibacter	0	0	0	0	0	0	0	0	0	0	0	0	0	0	0	0	0	0	0	0	0	0	0	0	0	0	0	0	0	0	0	0	0.00010813	0	0	0	0	0	0	0	0	0	0	0	0	0	0	0	0
Actinomyces	0	0	0	0	0	0	0	0	0	0	0	0	0	0	0	0	0.000202071	0	0	0.000199591	0	0	0	0	0	0	0.000196245	0	0.000439794	0	0	0	0	0	0.000409458	0.000130053	0	0	0	0	0	0	0	0	0	0.000118328	0	0.000289625	0
Corynebacterium	0	0	0	0	0	0	0	0	0	0	0	0	0	0	0	0	0	0	0	0	0	0	0	0	0	0	0	0	0	0	0	0	0	0	0	0	0	0	0	0	0	0	0	0	0	0	0	0	0
Rothia	0	0	0	0	0	0	0	0	0	0	0	0	0.000526422	0	0	0	0.000337918	0	0	0.000240209	0.000340032	0	0	0	0	0.000212051	0.00118898	0	0.000690161	0	0	0.000618722	0.000173049	0	0.000226332	0.000259606	0.000137445	0	0	0	0	0	0.000359692	0	0.000863368	0	0	0	0
Bifidobacterium	0.0397319	0.079223	0.0503015	0.00177003	0.0100484	0.0329626	0.00256981	0.0668533	0.0751683	0.0486106	0.0115643	0.0155023	0.0122862	0.00459448	0.00396531	0	0.00553553	0.0395504	0.0533311	0.0231309	0.0101787	0.0590106	0.0173052	0	0.0290906	0	0	0.0195846	0.0479729	0.00669424	0.0270986	0.0133993	0.0143359	0.0053542	0.0766391	0.00557407	0.00613715	0.00641663	0.00616294	0.0161692	0.00311354	0.0024074	0.00800017	0.0129383	0.00974757	0.0136919	0.00918709	0.0399064	0.025736
Gardnerella	0	0	0	0	0	0	0	0	0	0	0	0	0	0	0	0	0	0	0	0	0	0	0	0	0	0	0	0	0	0	0	0	0	0	0	0	0	0	0	0	0	0	0	0	0	0	0	0	0
Adlercreutzia	0	0	0.00404202	0	0	0.000616957	0.000789835	0	0.00036481	0.00101561	0	0	0.00082299	0.000793021	0	0	0	0	0	0	0.000486889	0	0	0	0.000588482	0	0	0	0	0	0	0	0	0	0	0	0	0	0.000378664	0	0	0	0	0	0.00063915	0	0	0.000293927	0
Atopobium	0	0	0	0	0	0	0	0	0	0	0	0	0	0	0	0	0	0	0	0	0	0	0	0	0	0	0	0	0.000128686	0	0	0	0	0	0	0	0	0	0	0	0	0	0	0	0	0	0	0	0
Collinsella	0	0.00372231	0	0.00115874	0	0.002258	0.00191786	0	0.0036461	0.00325821	0	0.000784073	0	0.000298683	0	0	0	0.0141311	0.00675503	0.00028583	0.00394123	0.00110834	0.00136745	0	0	0.00253141	0	0	0	0.00509784	0.0114937	0	0.00103239	0.0096023	0.0144739	0.00533728	0.00135061	0.000563458	0.00157857	0.00116894	0	0.00199156	0	0.000167416	0.00840836	0.00104855	0.00226736	0.0067431	0
Eggerthella	0.000241424	0.00040931	0.000136488	0.000616689	0.000791568	0	0	0.000706015	0	0	0.000851433	0.000715557	0.000163438	0	0.000273315	0.00510864	0.000941329	0.000339168	0.00065148	0	0.000342133	0	0.000405234	0.00160655	0	0	0	0	0.000858773	0	0	0.00104952	0	0	0.000106415	0	0	0	0	0	0.00039122	0.000145385	0	0.000178623	0	0	0.000303929	0.000237602	0.0016754
Gordonibacter	0	0	0	0	0	0	0	0	0	0	0	0	0	0	0	0	0	0	0	0	0	0	0	0	0	0	0	0	0	0	0	0	0	0	0	0	0	0	0	0	0	0	0	0	0	0	0	0	0
Olsenella	0	0	0	0	0	0	0	0	0	0	0	0	0	0	0	0	0	0	0	0	0	0	0	0	0	0	0	0	0	0	0	0	0	0	0	0	0	0	0	0	0	0	0	0	0.000119309	0	0	0	0
Bacteroides	0.162568	0.146741	0.453304	0.382727	0.475257	0.414242	0.477131	0.602937	0.0650787	0.493091	0.518669	0.069596	0.150899	0.290526	0.754876	0.231914	0.41322	0.257489	0.537423	0.200073	0.320273	0.309968	0.286588	0.217376	0.214622	0.108105	0.0980915	0.550925	0.422227	0.0315668	0.353498	0.215386	0.0524287	0.0981799	0.225291	0.0188408	0.0705285	0.636938	0.573267	0.39771	0.523831	0.165242	0.403152	0.0280273	0.122093	0.192587	0.443587	0.0198912	0.50151
Barnesiella	0	0	0	0	0	0	0.0336018	0	0.00107362	0	0	0	0	0	0	0	0	0	0	0	0	0	0	0	0	0.0109595	0	0	0	0	0.0341848	0	0.000103429	0	0	0	0	0	0	0	0	0	0	0	0	0	0.0104303	0	0
Butyricimonas	0	0	0	0	0	0.000195603	0	0	0	0	0	0	0	0.000524046	0	0	0	0	0	0	0	0	0	0	0	0	0	0	0	0	0	0	0	0	0	0	0	0	0	0	0	0	0	0	0	0	0	0	0
Coprobacter	0	0	0	0	0	0	0	0	0	0	0	0	0	0	0	0	0	0	0	0	0	0	0	0	0	0	0	0	0	0	0.00113933	0	0	0	0	0	0	0	0	0	0	0	0	0.000400577	0	0	0.000161268	0	0
Dysgonomonas	0	0	0	0	0	0	0	0	0	0	0.00038385	0	0	0	0	0	0	0	0	0	0	0	0	0	0	0	0	0	0	0	0	0	0	0	0	0	0	0	0	0	0	0	0	0	0	0	0	0	0
Odoribacter	0	0.00860792	0.00303157	0.00307914	0.00510247	0.0106841	0.00407954	0	0.000317983	0.00684031	0.00357	0.00446278	0.013726	0.00548413	0	0	0	0	0.00764534	0	0.00554796	0	0	0	0.00466605	0.00356636	0	0	0	0.000231802	0.0121651	0	0	0	0	0	0	0.000486053	0.00796024	0	0	0	0	0	0	0	0	0	0.000447835
Parabacteroides	0.00432844	0.0393584	0.0109855	0.0238097	0.01037	0.041173	0.0212201	0.0147267	0.0194915	0.0364164	0.0149275	0.00228	0.183317	0.0130222	0.109517	0.0598534	0.0879803	0.166307	0.0743433	0.00270563	0.021451	0.00751266	0.0222734	0.0204116	0.0328593	0.00849966	0.00184476	0.00588292	0.126356	0.013912	0.0292018	0.0577371	0.00819001	0.0022647	0.00987401	0.000641662	0.00100398	0.0169663	0.041783	0.0161604	0.0128896	0.00533	0.0117332	0.00291121	0.0111499	0.0166217	0.0318807	0.00833909	0.034395
Porphyromonas	0	0	0	0	0	0	0	0	0	0	0	0	0	0	0	0	0	0	0	0	0	0	0	0	0	0	0	0	0	0	0	0	0	0	0	0	0	0	0	0	0	0	0	0	0	0	0	0	0
Paraprevotella	0	0	0.008941	0	0	0	0	0	0.00291387	0	0	0	0	0	0	0	0.142172	0.000199999	0	0	0	0	0	0	0	0.00854597	0	0	0	0	0	0	0.00313828	0	0	0	0	0	0	0	0	0	0	0	0	0	0	0	0
Prevotella	0.000570658	0.495637	0.00125942	0.00083259	0.000768657	0.000883971	0.00166572	0.0017735	0.58928	0.00161394	0.00107632	0.309163	0.0705162	0.000134738	0.000130507	0.00032576	0.0869424	0.000453725	0.00100452	0.00013166	0.00020598	0.000188954	0.000611302	0.000759706	0.00409927	0.330589	0.000893659	0.000699716	0.00100447	0.606695	0.000919465	0.000565586	0.232894	0.102349	0	0.000639461	0	0	0	0	0	0	0	0.0261698	0.00117229	0.239786	0.000477402	0.0137212	0.000747025
Alistipes	0.0220304	0.00860462	0.121153	0.0594323	0.104022	0.157059	0.172485	0.0778673	0.00218676	0.107608	0.00422225	0.0684759	0.264514	0.062445	0.00117816	0.048851	0.000776271	0.00215047	0.00431953	0.000135062	0.10884	0.000325821	0.0590267	0	0.00666947	0.0546433	0	0	0.0839858	0.0129046	0.176091	0.000120182	0.00451417	0.130227	0.000668795	0	0	0.0157316	0.110408	0.00930901	0.000475311	0.000177904	0.00737234	0	0.112572	0.000102024	0.112176	0.00102684	0.0981375
Gemella	0	0	0	0	0	0	0	0	0	0	0	0	0	0	0	0	0	0	0	0	0	0	0	0	0	0	0	0	0	0	0	0	0	0	0	0	0	0	0	0	0	0	0.000159785	0	0	0	0	0	0
Abiotrophia	0	0	0	0	0	0	0	0	0	0	0	0	0	0	0	0	0	0	0	0	0	0	0	0	0	0	0	0	0	0	0	0	0	0	0.00041746	0	0	0	0	0	0	0	0	0	0	0	0	0.00016187	0
Granulicatella	0	0	0	0	0	0	0	0	0	0	0	0	0	0	0	0	0	0	0	0	0	0.000166413	0	0	0	0	0.000117086	0	0	0	0	0	0	0	0	0	0	0	0	0	0	0	0	0	0	0	0	0	0
Enterococcus	0	0	0	0	0	0.000819271	0	0	0	0	0	0	0	0	0	0	0.000502476	0	0	0	0	0	0	0	0	0	0	0	0	0	0	0	0	0	0	0	0	0	0	0	0	0	0	0	0	0	0	0	0.00110373
Lactobacillus	0.00222083	0.000227717	0	0	0	0	0	0	0.0240433	0	0	0.00170748	0.009074	0	0	0	0.000186765	0.00305681	0	0	0	0	0	0	0	0	0.0141592	0.000609388	0	0	0	0	0.0035552	0	0	0	0	0	0	0	0	0	0	0	0	0	0	0.000153066	0.0501943
Leuconostoc	0	0	0	0	0	0	0	0	0	0	0	0	0	0	0	0	0	0	0	0	0	0	0	0	0	0	0	0	0	0	0	0	0	0	0	0.000131554	0	0	0	0	0	0	0	0	0	0	0	0	0
Weissella	0	0	0	0	0	0	0	0	0	0	0.00010214	0	0	0	0	0	0	0	0	0	0	0	0	0	0	0	0.00120019	0	0	0	0	0	0	0	0	0	0	0	0	0	0	0	0	0	0.000344127	0.000219152	0	0	0
Lactococcus	0	0	0	0	0	0	0	0	0	0	0	0	0	0	0	0	0	0	0	0	0	0	0	0	0	0	0.000680202	0	0	0	0	0	0	0	0	0.000304524	0	0	0	0	0	0	0	0	0	0.000124629	0	0	0
Streptococcus	0.00139394	0.00405899	0.00344453	0.000776564	0.0015147	0	0	0.000499548	0	0.00486004	0.0132017	0.00427934	0.0656746	0.00804264	0.000789142	0.000439981	0.00204411	0.00171955	0.000930814	0.0207003	0.00148528	0.00520805	0.000523573	0.000711787	0.00810811	0.00176853	0.0985688	0.00313547	0.00366164	0.0065986	0.00123145	0.00876047	0.0137831	0.0020977	0.00735605	0.0049169	0.001674	0	0.000481281	0.0047972	0.00265485	0.00777513	0.00488881	0.000782541	0.0613933	0.00107195	0.000761322	0.0105498	0.00692088
Butyricicoccus	0	0	0	0	0	0	0	0	0	0	0	0	0	0	0	0	0	0	0	0	0	0	0	0	0	0	0	0.00177705	0	0	0	0	0	0	0	0	0	0	0	0	0	0	0	0	0	0	0	0	0
Clostridium	0.00166967	0.0118419	0.00428638	0.0224425	0.0058081	0.00560039	0.0012696	0.018406	0.000258348	0.00195404	0.0188897	0.00166577	0.00373676	0.00110951	0.0307601	0.00577516	0.0232704	0.0144211	0.000771494	0.0146822	0.029235	0.00879259	0.00391669	0.00589808	0.000621092	0.000117128	0.0501954	0.00242995	0.0233393	0.000527332	0.00108811	0.00225994	0	0.0002545	0.00626389	0.0053894	0.00090074	0.000177839	0.0350965	0.00185371	0.0491261	0	0.0058118	0.00107254	0.00140761	0.00601602	0.0225904	0.000956312	0.0500954
Finegoldia	0	0	0	0	0	0	0	0	0	0	0	0	0	0	0	0	0	0	0	0	0	0	0	0	0	0	0	0	0.000160007	0	0	0	0	0	0	0	0	0	0	0	0	0	0	0	0	0	0	0	0
Parvimonas	0	0	0	0	0	0	0	0	0	0	0	0	0	0	0	0	0	0	0	0	0	0	0	0	0	0	0	0	0	0	0	0	0	0	0	0	0	0	0	0	0	0	0	0	0	0	0	0	0
Flavonifractor	0.000148215	0	0.000193826	0.00364491	0.00281471	0.000334319	0.00020041	0.00105106	0	0	0.000423566	0.000150833	0.000226252	0.00014294	0.00330348	0.0010747	0.00136008	0	0.000523864	0	0.00421284	0	0.00155611	0.00580744	0	0	0	0	0.00232625	0	0.000712105	0.000767724	0	0	0.000200829	0	0.00010575	0	0.00264405	0	0.000116125	0	0.000258938	0	0.000138311	0	0	0	0.000965791
Pseudoflavonifractor	0	0	0	0	0	0	0	0	0	0	0	0	0	0	0	0	0	0	0	0	0	0	0	0	0	0	0	0	0	0	0	0	0	0	0	0	0	0	0	0	0	0	0	0	0	0	0	0	0
Anaerofustis	0	0	0	0	0	0	0	0	0	0	0	0	0	0	0	0	0	0.000214706	0	0	0	0	0	0	0	0	0	0	0	0	0	0	0	0	0	0	0	0	0	0	0	0	0	0	0	0	0	0	0
Eubacterium	0.031788	0.0193058	0.0592274	0.00623902	0.0264972	0.0113309	0.0788564	0.000512965	0.0127281	0.0265217	0.0411034	0.041792	0.0202953	0.246339	0.00397061	0.00439051	0	0.000934063	0.00222637	0.0533575	0.0274812	0.0824164	0.00123611	0.0260478	0.140314	0.0741855	0	0.0157169	0.00056848	0.0525893	0.0161462	0.0198932	0.102996	0.098388	0.0221374	0.00310787	0	0.0175107	0.00194323	0.0419758	0.0769003	0.0686126	0.0718277	0.0036136	0.0972128	0.00484454	0.0597588	0.248422	0.0335583
Anaerostipes	0.000252826	0	0	0	0.000296338	0	0	0	0	0.000376436	0.000272607	0.000163836	0	0	0	0.00081685	0	0.000203901	0	0.00595501	0	0.0133417	0	0.000233294	0	0	0	0	0	0	0	0	0	0	0.000220231	0	0	0	0	0	0	0.000296172	0	0	0.000327226	0	0	0.000192183	0.00113074
Blautia	0.0206136	0.00553364	0.0209576	0.0163987	0.0236899	0.00894638	0.0120105	0.00556672	0.0010415	0.00591608	0.0104266	0.00466553	0.0103836	0.00301364	0.015397	0.0159319	0.00415065	0.00895234	0.00688124	0.0292794	0.0152161	0.073101	0.0180022	0.0184874	0.00862017	0.00498111	0.0930283	0.00424041	0.00840041	0.00762115	0.00690829	0.0185805	0.0060504	0.0189841	0.0110514	0.0209922	0.00779756	0.000971306	0.0225482	0.0163087	0.0206758	0.00369645	0.0348476	0.00221713	0.00658102	0.00688952	0.0118202	0.0221631	0.021108
Coprococcus	0.00861247	0.00989628	0.0107648	0	0.00333145	0.000867446	0.00259503	0	0.000585336	0.00445658	0.0107147	0.00553522	0.00069466	0.00265374	0	0.00480798	0	0.00193446	0.00238899	0	0.00791908	0.0267058	0	0.00164206	0	0.069388	0	0	0.000610608	0	0.00400465	0.013538	0.0123966	0.0721554	0.0551259	0.00653146	0.00129386	0.00204755	0.00198894	0.00105023	0	0.018069	0.0189044	0.000291602	0.0877319	0.00136442	0.000298426	0.00393609	0
Dorea	0.00723043	0.000731876	0.00436133	0.000258621	0.00281301	0.00260775	0	0	0.0024418	0.00110829	0.00324477	0.00287303	0.00468638	0.00293402	0.000123507	0.00372379	0.000369129	0.00567991	0.00116534	0	0.00350496	0	0.0109638	0.00369479	0.00976483	0.00404398	0	0.00395912	0.00156264	0.00335878	0.00133388	0.000810753	0.0145408	0.0031379	0.00357241	0.0106746	0.000757761	0.0022297	0.000693717	0.00258183	0.00524844	0.000632268	0.00133621	0.000218451	0.0303745	0.000608343	0.00148273	0.0158618	0
Oribacterium	0	0	0	0	0	0	0	0	0	0	0	0	0	0	0	0	0	0	0	0	0	0	0	0	0	0	0.000140604	0	0	0	0	0	0	0	0	0	0	0	0	0	0	0	0	0	0	0	0	0	0
Roseburia	0.0863346	0.00247507	0.0148379	0.0173038	0.120906	0.00479834	0.0157249	0.0759555	0.000903719	0.0382079	0.0475909	0.00209866	0.00492434	0.131165	0.000104406	0.00996003	0.0722228	0.132685	0.0016472	0.00778485	0.0824237	0.00166038	0.00200006	0.0910823	0.0381287	0.0337058	0.0368266	0.037546	0.0156558	0.00117532	0.0196964	0.000106573	0.0215768	0.0239986	0.206135	0.00203773	0.0216845	0.00469171	0.0124683	0.0329925	0.0791968	0.00724322	0.0762484	0.000212747	0.105641	0.098534	0.00482544	0.00830507	0.00140172
Stomatobaculum	0	0	0	0	0	0	0	0	0	0	0	0	0	0	0	0	0	0	0	0	0	0	0	0	0	0	0	0	0	0	0	0	0	0	0	0	0	0	0	0	0	0	0	0	0	0	0	0	0
Oscillibacter	0.000177718	0.0074056	0.00195527	0.00209338	0.00131561	0.00782684	0.00429126	0.0152563	0.000457063	0.0233187	0.0107946	0.00198984	0.0178689	0.00100008	0.00103686	0.0222912	0	0.000298748	0.00380146	0	0.0155309	0	0.0130906	0.00335205	0.00383029	0.000361888	0	0	0.00139203	0.000168174	0.00434495	0.00242545	0.000188453	0.0054693	0	0	0.000225487	0.00053522	0.00211066	0	0	0	0.0033703	0	0.00119669	0	0.00668733	0.000368258	0.000591178
Peptostreptococcus	0	0	0	0	0	0	0	0	0	0	0	0	0	0	0	0	0	0	0	0	0	0	0	0	0	0	0	0	0	0	0	0	0	0	0	0	0	0	0	0	0	0	0	0	0	0	0.000403171	0	0
Anaerotruncus	0	0	0	0	0.000140665	0.000131704	0	0.000693098	0	0	0	0	0.000616742	0	0	0.000192235	0	0.000175087	0.00016752	0	0.000349636	0	0	0.00012285	0	0	0	0	0	0	0	0	0	0	0	0	0	0	0	0	0	0	0	0	0.000108909	0	0	0	0.000173452
Faecalibacterium	0.358444	0.112013	0.115759	0.0179355	0.0255338	0.020725	0.100106	0.0645486	0.0246895	0.114923	0.0874124	0.0457274	0.0470741	0.14827	0.039159	0.0809182	0.000340319	0.20357	0.0669156	0.0112517	0.147958	0.00697768	0.00319215	0.0108657	0.238931	0.156672	0.0664744	0.147224	0.00526532	0.0515074	0.0948603	0.00955402	0.106069	0.205145	0.266934	0.00228453	0.00993632	0.0245373	0.089058	0.105686	0.133024	0.0744591	0.225103	0.0461233	0.214489	0.101143	0.0454307	0.202873	0.0243749
Ruminococcus	0.202442	0.0077816	0.0569922	0.00017158	0.000199793	0.114684	0.00891951	0.0197784	0.0033139	0.000349312	0.0415044	0.0102343	0	0.0293783	0	0.00778663	0.0108818	0.0528277	0.00906571	0.0134765	0.0140681	0.00922888	0.00618644	0.066628	0.105116	0.0173135	0	0	0.0613921	0.000165273	0.0212975	0.00682926	0.0880422	0.0924645	0.0121482	0.00855149	0	0.00033445	0.0071091	0.28074	0.00464078	0.00117819	0.0118331	0	0.0294181	0.19028	0.0322822	0.0235001	0.0119108
Subdoligranulum	0.0213157	0.00748124	0.0064747	0.030047	0.00740664	0.00327748	0.00291721	0.0065568	0.000928434	0.00136402	0.019956	0.00306677	0.0102445	0.00528277	0.00298646	0.001084	0	0.00048484	0.00875227	0	0.0430826	0	0.00166645	0.0143421	0.065322	0.014145	0.000151412	0.00110384	0.0298396	0.00116601	0.0595507	0.0124123	0.0951402	0.0336739	0.000316645	0.00112446	0.00173014	0.00489859	0.0217295	0.000631218	0.00131311	0.00244883	0.0405058	0.000511654	0.0235699	0.000503719	0.0754431	0.151709	0.0603989
Catenibacterium	0	0	0.00514924	0.00137845	0	0	0	0.00161049	0	0	0	0	0	0	0	0	0	0	0	0	0	0	0	0	0	0	0	0	0	0	0	0	0	0	0	0	0	0	0	0	0	0	0	0	0	0	0	0	0
Coprobacillus	0	0	0	0	0	0	0	0.000178431	0	0	0.000482489	0	0	0	0.000408622	0	0	0.000106053	0	0	0	0	0	0.00189066	0.00114996	0	0.0127824	0	0.00116098	0	0	0	0	0	0.000170124	0	0	0	0	0	0	0	0.00013177	0	0	0	0	0	0.00513865
Holdemania	0	0.000173989	0.0010741	0	0.00139595	0.000236667	0.00152634	0.00135285	0	0.000226102	0	0.000359279	0.00150255	0.000506841	0	0.000886863	0	0	0.000366145	0	0.000767599	0	0	0	0.00152007	0.000147836	0	0	0.000521948	0.000552443	0.000199157	0	0	0	0	0	0.000206772	0.000183447	0.000958162	0	0	0	0.000546092	0	0.000390431	0	0	0.000589454	0
Solobacterium	0	0.000118661	0	0	0	0	0	0	0	0	0	0	0	0	0	0	0	0	0	0	0	0.000124683	0	0	0	0	0	0	0	0	0	0	0	0	0	0	0	0	0	0	0	0	0.000147679	0	0	0	0	0	0
Turicibacter	0	0	0	0	0	0	0	0	0	0	0	0	0	0	0	0	0	0	0	0	0	0	0	0	0	0	0	0	0	0	0	0	0	0	0	0	0	0	0	0	0	0	0	0	0	0	0	0.000315436	0
Acidaminococcus	0	0	0	0	0	0	0.00528561	0	0	0.000242116	0.000302618	0	0.000193645	0	0	0	0	0	0.00016582	0	0.0407702	0	0.000226475	0.465769	0.00534926	0.000116928	0	0.000149646	0.0001493	0.000158069	0.00024127	0	0.000606771	0.0010947	0	0.00217919	0	0.000182245	0	0	0	0	0	0.0106753	0.000775461	0	0	0	0.00341083
Phascolarctobacterium	0	0	0	0	0	0	0	0	0	0	0	0	0	0	0	0	0	0	0.00015952	0	0	0	0	0	0.000100631	0.0822571	0	0.000103532	0	0	0	0	0.157085	0.0002268	0	0.0114083	0	0	0	0	0	0	0	0	0	0.085402	0	0.000360655	0
Dialister	0.0151929	0	0.000287386	0.00025682	0.143847	0.0393899	0.000350793	0.00529356	0.000304775	0.000917619	0.000233291	0.36246	0.00381028	0.00010743	0.000105306	0.000169031	0.0503697	0.000134867	0	0	0	0	0	0.000921471	0	0	0	0	0	0.0701571	0	0	0	0.0013461	0	0	0	0.00295017	0	0	0	0	0	0.00186849	0	0	0	0	0
Megamonas	0.000436744	0.000345878	0.00052484	0.182005	0.0004309	0.0137128	0.00061774	0.000867324	0.13287	0.000843753	0.000450776	0.000756166	0.00056473	0.000489136	0.000684337	0.000957576	0.000770769	0.00105542	0.00153629	0.555753	0.000656255	0.00136369	0.510621	0.00127521	0.00133931	0.000894917	0.216588	0.00106803	0.0959104	0.11572	0.00131978	0.515983	0.00109601	0.0191532	0.00120417	0.245449	0.773115	0.252612	0.0011829	0.0296025	0.0007446	0.631313	0.000776014	0.0435687	0.00063455	0.000315574	0.000321336	0.000328842	0.000552766
Megasphaera	0.000862988	0	0	0	0	0	0	0	0.00200815	0	0	0	0.01873	0	0.000305316	0	0.031904	0.000533264	0.0906365	0	0	0.111204	0.00380756	0.000362146	0.0301506	0.000111627	0.00463992	0	0.00543133	0.00432	0.039336	0.0296151	0.0287839	0	0	0.000305224	0	0.0016385	0	0	0	0	0	0	0.00289573	0.000134832	0.000612659	0.136121	0.0023253
Mitsuokella	0	0	0	0	0	0	0	0	0	0	0	0	0	0	0	0	0	0	0.0503048	0	0	0	0	0.000150561	0.0285912	0	0	0	0	0	0	0	0.0173145	0	0	0	0	0	0	0	0	0	0	0	0	0	0	0	0
Veillonella	0	0.000664942	0.00153179	0.000636598	0.00103128	0.000781212	0.000207514	0.000286872	0.000314381	0.00496573	0.00170547	0.00565244	0.0222959	0.00192204	0.00249923	0.000202637	0.0207276	0.0130115	0.000363744	0.00185274	0.00187273	0.00158362	0	0.000574932	0.000500855	0.000282668	0.220475	0.035562	0.000966045	0.000749329	0.000461933	0.00143968	0.000742509	0.0014053	0.0028011	0.000655167	0.00181506	0	0	0.00134952	0.0169627	0.000897222	0.00278569	0.000119883	0.000227618	0.000485014	0.000174974	0.0131962	0
Fusobacterium	0	0	0	0.0300328	0.000457412	0	0	0	0	0	0.000522904	0	0	0	0.000196411	0.00092317	0.00104897	0	0	0	0	0.000310388	0.000176358	0	0.000172553	0	0.0080022	0	0	0	0	0.00429733	0.000252671	0	0.000254236	0.0120319	0	0	0	0	0.00725289	0	0.00151771	0	0	0.000260561	0.00025891	0	0.000902472
Paracoccus	0	0	0	0	0	0	0	0	0	0	0	0	0	0	0	0	0	0	0	0	0	0	0	0	0	0	0	0	0	0	0	0	0	0	0	0	0	0	0	0	0	0	0	0	0	0	0	0	0
Lautropia	0	0	0	0	0	0	0	0	0	0	0	0	0	0	0	0	0	0	0	0	0	0	0	0	0	0	0	0	0	0	0	0	0	0	0	0	0	0	0	0	0	0	0	0	0	0	0	0	0
Comamonas	0	0	0	0	0	0	0	0	0	0	0	0	0	0	0	0	0	0	0	0	0	0	0	0	0	0	0	0	0	0	0	0	0	0	0	0	0	0	0	0	0	0	0	0.000139496	0	0	0	0	0
Oxalobacter	0	0.000160583	0.000381547	0	0	0	0	0	0	0.00258431	0	0	0	0.000132437	0	0	0	0	0	0	0.000126649	0	0	0	0	0	0	0	0	0	0.00062398	0	0	0.0004697	0	0	0	0	0	0	0	0	0	0	0.000212417	0	0	0	0
Parasutterella	0.00114502	0.00392582	0.00885614	0	0	0.00198127	0.00299435	0	0.000181204	0.000118206	0.000111043	0.000789174	0.00398482	0	0.000255814	0.00589759	0	0.00183291	0.00745271	0.00155011	0.00251218	0	0.00174067	0	0	0	0.000740246	0	0	0	0.000650087	0	0	0	0.00601306	0	0	0.00166724	0	0.00419621	0	0.000229233	0.00413651	0	0.000136511	0	0.00342245	0.00160519	0
Sutterella	0	0	0	0	0	0	0	0	0.0213131	0.0354726	0	0	0.0144342	0	0	0	0.0121426	0	0	0	0	0	0	0	0	0	0	0	0.000342629	0	0	0	0.00138229	0	0	0	0	0	0	0	0	0	0	0.000577599	0.00108279	0	0	0	0
Eikenella	0	0	0	0	0	0	0	0	0	0	0	0	0	0	0	0	0	0	0	0	0	0	0	0	0	0	0.00119318	0	0	0	0	0	0	0	0	0	0	0	0	0	0	0	0	0	0	0	0	0	0
Neisseria	0	0	0	0	0	0	0	0	0	0	0	0	0	0	0	0	0	0	0	0	0	0	0	0	0	0	0	0	0	0	0	0	0	0	0	0	0	0	0	0	0	0	0	0	0	0	0	0	0
Bilophila	0.000211321	0.0123591	0.00638364	0.0128692	0.0012954	0.0117276	0.0115576	0	0.000367811	0.0114813	0.0168586	0.00516504	0.00838634	0.000491237	0	0.0479995	0.000869904	0.0129161	0.0472387	0.000170778	0.0402572	0.000906795	0.0219554	0	0.00635067	0.00523587	0.000170926	0.000243075	0.031762	0.00108868	0.0151347	0.04147	0.000154143	0.0092383	0.00189107	0.000106744	0.00080636	0.00016332	0.000490383	0.00525524	0.00174928	0.000439356	0.00275647	0.0122042	0.000309724	0.00141653	0.00510356	0.00130086	0.0245174
Desulfovibrio	0	0	0	0	0	0.000160749	0	0	0	0	0	0	0	0	0	0	0	0.000214306	0	0	0	0	0	0	0	0.00107226	0	0	0.00483583	0	0.0013947	0	0	0.001056	0	0	0	0	0.00449356	0	0	0	0	0	0.000452836	0	0	0	0
Campylobacter	0	0	0	0	0	0	0	0	0	0	0	0	0	0	0	0	0	0	0	0	0	0	0	0	0	0	0.00463522	0	0	0	0	0	0	0	0	0	0	0	0	0	0	0	0	0	0	0	0	0	0
Helicobacter	0	0	0	0	0	0	0	0	0	0	0	0.0101081	0.0101443	0.0100513	0.0121647	0.0198088	0.0142092	0.0222685	0	0.00845265	0.0133584	0	0	0	0	0	0	0	0	0	0	0	0	0	0	0	0	0	0	0	0	0	0	0	0	0	0	0	0
Citrobacter	0	0	0	0	0	0.00101477	0	0	0	0	0	0.000485307	0	0	0.00132227	0	0	0	0	0	0	0.000959084	0	0	0	0	0	0	0	0	0	0	0	0	0	0.0312644	0	0	0	0	0	0	0	0	0.001293	0	0	0	0
Cronobacter	0	0	0	0	0	0	0	0	0	0	0	0	0	0	0	0	0	0	0	0	0	0	0	0	0	0	0	0	0	0	0	0	0	0	0	0.000178273	0	0	0	0	0	0	0	0	0	0	0	0	0
Enterobacter	0	0	0	0	0.00117345	0	0	0	0	0	0	0.000236652	0	0	0	0	0.000564797	0	0	0	0.000184972	0.0640832	0	0	0	0	0	0	0.000351435	0	0	0	0	0	0	0.0156371	0.0200633	0	0	0	0	0	0	0	0.00103008	0	0	0.000199386	0
Escherichia	0.00259516	0.00432672	0.00343603	0.170854	0.0117011	0.00211128	0.0117222	0.000922996	0.00840073	0.0027999	0.00149909	0.000581628	0.0155713	0.000477833	0.00532248	0.410662	0.0088706	0.0178158	0.00240299	0.0265999	0.0228811	0.123231	0.00711034	0.0316536	0.00527673	0.000435205	0.00398214	0.147603	0.00541301	0.00121964	0.0270762	0.000569488	0.00121504	0.0195649	0.0492217	0.194903	0.0632421	0.0029035	0.0483843	0.00477117	0.0405177	0.000657283	0.0208857	0.747877	0.0459922	0.029915	0.115341	0.0520601	0.0270274
Hafnia	0	0	0	0	0	0	0	0	0	0	0	0	0	0	0	0	0	0	0	0	0	0	0	0	0	0	0	0	0	0	0	0	0	0	0	0	0	0	0	0	0	0	0	0	0	0	0	0	0
Klebsiella	0	0	0.00233962	0	0	0.000190295	0.00152274	0	0	0	0	0.00353578	0	0	0	0.000206738	0.000685439	0.00130745	0.000597373	0.00185855	0.00325256	0.076198	0.000470755	0.000332934	0.000368714	0.000407799	0.000368472	0.000524962	0.00153913	0.000587258	0.000366606	0.0206534	0.000269376	0.0025423	0	0.382784	0.0101972	0	0	0	0	0.000847293	0.000896779	0.00194144	0.00431414	0	0	0.000833559	0
Morganella	0	0	0	0	0	0	0	0	0	0	0	0	0	0	0	0	0.00014205	0	0	0	0	0	0	0	0	0	0	0	0	0	0	0	0	0	0	0	0	0	0	0	0	0	0	0.0537992	0	0	0	0.00018658	0
Proteus	0	0	0	0	0	0	0	0	0	0	0	0	0	0	0	0	0	0	0	0	0	0	0	0	0	0	0	0	0	0	0	0	0	0	0	0	0	0	0	0	0	0	0	0.000308413	0	0	0	0	0
Raoultella	0	0	0	0	0	0	0	0	0	0	0	0	0	0	0	0	0	0	0	0	0	0	0	0	0	0	0	0	0	0	0	0	0	0	0	0.00219019	0.000133924	0	0	0	0	0	0	0	0	0	0	0	0
Salmonella	0	0	0	0	0	0	0	0	0	0	0	0	0	0	0	0	0.00126124	0	0	0	0	0	0	0	0	0	0	0	0	0	0	0	0	0	0	0	0	0	0	0	0	0	0	0	0	0	0	0	0
Shigella	0	0	0	0	0	0	0	0	0	0	0	0	0	0	0	0	0	0	0	0	0	0	0	0	0	0	0	0	0	0	0	0	0	0	0	0	0	0	0	0	0	0	0	0	0	0	0	0	0
Actinobacillus	0	0	0	0	0	0	0	0	0	0	0	0	0	0	0	0	0	0	0	0	0	0	0	0	0	0	0	0	0	0	0	0	0	0	0	0	0	0	0	0	0	0	0	0	0	0	0	0	0
Aggregatibacter	0	0	0	0	0	0	0	0	0	0	0	0	0	0	0	0	0	0	0	0	0	0	0	0	0	0	0.000115986	0	0	0	0	0	0	0	0	0	0	0	0	0	0	0	0.000465048	0	0	0.000110926	0	0	0
Haemophilus	0.000256526	0.000280244	0.00118967	0.00113123	0	0	0.000252639	0	0	0	0.00309241	0.00876363	0.00377617	0.00529938	0.000167409	0	0.000186065	0.0131834	0	0.000843084	0	0.000260535	0	0	0.000203863	0.000853007	0.0600514	0.00865768	0.000324617	0.000355856	0.000162847	0	0.00120154	0.0036972	0.00676507	0	0.00148805	0	0	0.000325719	0.00563525	0.000119169	0.020669	0	0	0.00385901	0.000396268	0.00622288	0
Acinetobacter	0	0	0	0	0	0	0	0	0	0	0	0	0	0	0	0	0	0	0	0	0	0	0	0	0	0	0	0	0	0	0	0	0	0	0	0	0	0	0	0	0	0	0	0	0	0	0	0	0
Pseudomonas	0	0	0	0	0	0	0	0.00165024	0	0	0	0	0	0	0	0	0	0	0	0	0	0	0	0	0	0	0	0	0.000351435	0	0	0	0	0	0	0	0	0	0	0	0	0	0	0	0	0	0	0	0.000371512
Pyramidobacter	0	0	0	0	0	0	0	0	0	0	0	0	0	0	0	0	0	0	0	0	0	0	0	0	0	0	0	0	0	0	0	0	0	0	0	0	0	0	0	0	0	0	0	0	0	0	0	0	0
Synergistes	0	0	0	0	0	0	0	0	0	0	0	0	0	0	0	0	0	0	0	0	0	0	0	0	0	0	0	0	0.00547455	0	0	0	0	0	0	0	0	0	0	0	0	0	0	0	0	0	0	0	0
Akkermansia	0.000188119	0	0.000656626	0.000133062	0.000141966	0.0620829	0.00113102	0.00030069	0.000223428	0.0119112	0.106959	0	0	0.0163963	0	0	0	0	0.000277334	0	0	0	0	0	0	0	0	0	0	0	0.0314007	0	0	0.026202	0	0	0	0	0	0	0	0	0	0	0.00236419	0	0	0.00264084	0
[truncated: 9 more columns]

## Sheet: TableS4
TableS4 Microbial profiling in children (at species level)
	CG1001	CG1002	CG1003	CG1005	CG1007	CG1008	CG1009	CG1010	CG1012	CG1013	CG1014	CG1016	CG1017	CG1018	CG1019	FG1001	FG1002	FG1003	FG1004	FG1005	FG1006	FG1007	FG1008	FG1009	FG1010	FG1011	FG1012	FG1013	FG1015	FG1016	FG1017	FG1018	FG1019	FG1021	FG1022	FG1023	FG1024	FG1025	FG1026	FG1027	NG1001	NG1002	NG1003	NG1004	NG1005	NG1006	NG1007	NG1008	NG1009
Methanobrevibacter_smithii	0	0	0	0	0	0	0	0	0	0	0	0	0	0	0	0	0	0	0	0	0	0	0	0	0	0	0	0	0	0	0	0	0.000108618	0	0	0	0	0	0	0	0	0	0	0	0	0	0	0	0
Actinomyces_graevenitzii	0	0	0	0	0	0	0	0	0	0	0	0	0	0	0	0	0	0	0	0.000190282	0	0	0	0	0	0	0	0	0.000187139	0	0	0	0	0	0	0	0	0	0	0	0	0	0	0	0	0	0	0	0
Actinomyces_johnsonii	0	0	0	0	0	0	0	0	0	0	0	0	0	0	0	0	0	0	0	0	0	0	0	0	0	0	0	0	0	0	0	0	0	0	0	0	0	0	0	0	0	0	0	0	0	0	0	0	0
Actinomyces_massiliensis	0	0	0	0	0	0	0	0	0	0	0	0	0	0	0	0	0	0	0	0	0	0	0	0	0	0	0	0	0	0	0	0	0	0	0	0	0	0	0	0	0	0	0	0	0	0	0	0	0
Actinomyces_odontolyticus	0	0	0	0	0	0	0	0	0	0	0	0	0	0	0	0	0.000143149	0	0	0	0	0	0	0	0	0	0.000188281	0	0.000252922	0	0	0	0	0	0.000369187	0	0	0	0	0	0	0	0	0	0	0.000118417	0	0.000220861	0
Actinomyces_oris	0	0	0	0	0	0	0	0	0	0	0	0	0	0	0	0	0	0	0	0	0	0	0	0	0	0	0	0	0	0	0	0	0	0	0	0	0	0	0	0	0	0	0	0	0	0	0	0	0
Actinomyces_turicensis	0	0	0	0	0	0	0	0	0	0	0	0	0	0	0	0	0	0	0	0	0	0	0	0	0	0	0	0	0	0	0	0	0	0	0	0	0	0	0	0	0	0	0	0	0	0	0	0	0
Actinomyces_viscosus	0	0	0	0	0	0	0	0	0	0	0	0	0	0	0	0	0	0	0	0	0	0	0	0	0	0	0	0	0	0	0	0	0	0	0	0	0	0	0	0	0	0	0	0	0	0	0	0	0
Corynebacterium_durum	0	0	0	0	0	0	0	0	0	0	0	0	0	0	0	0	0	0	0	0	0	0	0	0	0	0	0	0	0	0	0	0	0	0	0	0	0	0	0	0	0	0	0	0	0	0	0	0	0
Rothia_aeria	0	0	0	0	0	0	0	0	0	0	0	0	0	0	0	0	0	0	0	0	0	0	0	0	0	0	0	0	0	0	0	0	0	0	0	0	0	0	0	0	0	0	0	0	0	0	0	0	0
Rothia_mucilaginosa	0	0	0	0	0	0	0	0	0	0	0	0	0.00034802	0	0	0	0.000338151	0	0	0.00024033	0.000340343	0	0	0	0	0.000212258	0.00118988	0	0.00069058	0	0	0.000619216	0.000173829	0	0.000226414	0.000259881	0.000117602	0	0	0	0	0	0.000359882	0	0.000863771	0	0	0	0
Bifidobacterium_adolescentis	0	0	0	0	0	0.0105664	0	0	0	0.0421955	0.00454471	0.00176142	0	0.00333316	0	0	0	0	0.0411247	0	0	0.0426959	0.0108569	0	0.0229923	0	0	0	0	0	0.0224955	0.0059461	0.0128925	0	0	0.00032057	0	0	0.00517778	0.0139742	0.000297309	0	0	0	0.00251998	0	0	0.0249697	0
Bifidobacterium_animalis	0	0	0	0	0	0	0	0	0	0	0.00212156	0	0	0	0	0	0	0	0	0	0	0	0	0	0.000112741	0	0	0	0	0	0	0	0	0	0	0	0	0	0	0	0	0	0	0	0	0	0	0	0
Bifidobacterium_bifidum	0	0.0388508	0	0	0.000424288	0	0	0	0.00634524	0.00264974	0	0.0050745	0.0057013	0	0	0	0.00487847	0.00680654	0	0	0	0	0	0	0	0	0	0	0.0267556	0	0	0	0.00146589	0	0.0203381	0.00123671	0	0.00284238	0	0	0.00172578	0	0	0	0.00231977	0	0	0	0
Bifidobacterium_breve	0	0.000439169	0	0	0	0	0	0	0	0	0	0	0	0	0	0	0.000645871	0.0003867	0	0	0	0	0	0	0	0	0	0	0	0	0	0	0	0	0	0	0	0	0	0	0	0	0	0	0	0	0	0.00095783	0
Bifidobacterium_catenulatum	0	0	0	0	0	0	0	0	0	0	0	0	0	0	0	0	0	0	0	0.000108104	0	0	0	0	0	0	0	0	0	0	0	0	0	0	0.000150876	0	0	0	0	0	0	0	0	0	0	0	0	0	0
Bifidobacterium_dentium	0	0	0	0	0	0	0	0	0	0	0	0	0	0	0	0	0	0	0	0	0	0	0	0	0	0	0	0	0	0	0	0	0	0	0	0	0	0	0	0	0	0	0	0	0	0	0	0	0
Bifidobacterium_longum	0.0118957	0.0323127	0.0440977	0.00167094	0.00572914	0.0208907	0.00203471	0.0671024	0.0644006	0.00278852	0.00263376	0.00575041	0.00113782	0.000778222	0	0	0	0.0170724	0.00373416	0.0135702	0.00509053	0.00690516	0.00398104	0	0.00599593	0	0	0.00728878	0.00869388	0.00669878	0.00407615	0.00406932	0	0.00482597	0.0260161	0.0040227	0.00448456	0.00175123	0.00075771	0.00144133	0.000439005	0.00105569	0.00728943	0.00434166	0.00117364	0.00991842	0.00434466	0.0118834	0.00646627
Bifidobacterium_pseudocatenulatum	0.0277735	0.00773557	0.00623317	0.00010021	0.00390421	0.00151677	0.000515361	0	0.00448405	0.000996495	0.002271	0.00292419	0.00545214	0.000489732	0	0	0	0.0153061	0.00848938	0.00946426	0.00509744	0.00942302	0.00249515	0	0	0	0	0.0123017	0.0125527	0	0.000625548	0.00339462	0	0.000532963	0.0301618	0	0.00163373	0.00182577	0.000230555	0.000756253	0.000652398	0.00135257	0.000699141	0.00858308	0.00373864	0.00374281	0.00482233	0.00212551	0.0192667
Bifidobacterium_pseudolongum	0	0	0	0	0	0	0	0	0	0	0	0	0	0	0.00395055	0	0	0	0	0	0	0	0	0	0	0	0	0	0	0	0	0	0	0	0	0	0	0	0	0	0	0	0	0	0	0	0	0	0
Gardnerella_vaginalis	0	0	0	0	0	0	0	0	0	0	0	0	0	0	0	0	0	0	0	0	0	0	0	0	0	0	0	0	0	0	0	0	0	0	0	0	0	0	0	0	0	0	0	0	0	0	0	0	0
Adlercreutzia_equolifaciens	0	0	0.00404438	0	0	0.00061717	0.000790414	0	0.000365109	0.00101602	0	0	0.00082332	0.000794149	0	0	0	0	0	0	0.000487335	0	0	0	0.000589562	0	0	0	0	0	0	0	0	0	0	0	0	0	0.000378855	0	0	0	0	0	0.000639449	0	0	0.000294147	0
Atopobium_parvulum	0	0	0	0	0	0	0	0	0	0	0	0	0	0	0	0	0	0	0	0	0	0	0	0	0	0	0	0	0.000128764	0	0	0	0	0	0	0	0	0	0	0	0	0	0	0	0	0	0	0	0
Atopobium_vaginae	0	0	0	0	0	0	0	0	0	0	0	0	0	0	0	0	0	0	0	0	0	0	0	0	0	0	0	0	0	0	0	0	0	0	0	0	0	0	0	0	0	0	0	0	0	0	0	0	0
Collinsella_aerofaciens	0	0.00372863	0	0.00115948	0	0.00225878	0.00191926	0	0.00345201	0.00325954	0	0.000784487	0	0.000299108	0	0	0	0.0133454	0.000611072	0.000285974	0.00394484	0.00111015	0.00136966	0	0	0.00191262	0	0	0	0.00425956	0.0115355	0	0.00103705	0.00969991	0.0144791	0.00307721	0.00135151	0.000563708	0.000848971	0.00116912	0	0.00199227	0	0.000167522	0.00841229	0.00104934	0.00226863	0.00674816	0
Collinsella_intestinalis	0	0	0	0	0	0	0	0	0	0	0	0	0	0	0	0	0	0	0	0	0	0	0	0	0	0	0	0	0	0	0	0	0	0	0	0	0	0	0.000468115	0	0	0	0	0	0	0	0	0	0
Collinsella_tanakaei	0	0	0	0	0	0	0	0	0.000197075	0	0	0	0	0	0	0	0	0.000793321	0.00614614	0	0	0	0	0	0	0.000621254	0	0	0	0.00084174	0	0	0	0	0	0.00226572	0	0	0.000262176	0	0	0	0	0	0	0	0	0	0
Coriobacteriaceae_bacterium_phI	0	0	0	0	0	0	0.000176727	0.000438414	0	0	0	0	0	0	0	0	0	0	0	0	0	0	0	0.00235889	0.000297336	0	0	0	0.00322992	0	0	0	0	0	0	0	0	0	0	0	0	0	0	0	0	0	0	0	0
Eggerthella_lenta	0	0	0	0	0	0	0	0.000118278	0	0	0	0	0	0	0	0.000642741	0	0	0	0	0	0	0	0	0	0	0	0	0	0	0	0	0	0	0	0	0	0	0	0	0	0	0	0	0	0	0	0	0
Gordonibacter_pamelaeae	0	0	0	0	0	0	0	0	0	0	0	0	0	0	0	0	0	0	0	0	0	0	0	0	0	0	0	0	0	0	0	0	0	0	0	0	0	0	0	0	0	0	0	0	0	0	0	0	0
Bacteroides_caccae	0	0	0.0209203	0.0421398	0.0448738	0.0564971	0.000352652	0.00044656	0.000456736	0.0214223	0.000307298	0.0148095	0	0.0347147	0	0	0	0.0169862	0.0836498	0	0.00562643	0	0	0	0.0121223	0.0103418	0.000179167	0	0	0	0.00846683	0.00164243	0.0041735	0.0339106	0	0	0	0.0119931	0.116826	0	0	0.00376955	0	0.000728466	0	0	0.0274096	0	0
Bacteroides_cellulosilyticus	0	0	0.00259129	0.000125538	0	0.00168069	0.0011669	0	0	0.0225267	0	0.00411648	0	0.0157905	0.00109719	0	0.00434892	0.00100564	0	0	0.000331632	0	0	0	0.000508689	0	0	0	0	0	0.0128818	0.000201899	0	0	0	0	0	0.000753748	0.0344116	0.00102355	0.00142306	0	0.00109616	0	0.00521605	0	0	0	0.00643635
Bacteroides_clarus	0	0	0	0.00554841	0	0	0	0	0	0	0	0.00403612	0	0.000261745	0.000391874	0	0.00591785	0	0	0	0	0	0	0	0	0	0	0	0	0	0	0	0	0	0	0	0	0	0	0	0	0	0.00359171	0	0	0	0	0	0
Bacteroides_coprocola	0	0	0.000201949	0.150859	0.000226013	0.000187155	0.000339235	0.000377062	0.000339974	0.000270552	0.000296488	0	0	0.0283814	0	0.000122665	0	0.000112116	0	0.0793684	0	0	0	0	0	0.0416372	0	0	0	0	0	0	0	0	0	0	0	0.344682	0	0.17247	0.000507899	0.109763	0	0.00532226	0	0	0	0.0016066	0
Bacteroides_coprophilus	0	0	0.000141174	0	0.000100339	0.000124035	0.000123058	0.152317	0.000193269	0.000295184	0.000114211	0	0	0	0	0	0	0	0	0	0	0	0	0	0	0	0	0	0	0	0	0	0	0	0	0.00557407	0	0	0	0	0	0	0	0.00517967	0	0	0	0	0
Bacteroides_dorei	0.134194	0.0013127	0.171955	0.00147983	0.000441713	0.0118544	0.00072533	0.00077967	0.000645399	0.0180388	0.12322	0.00403292	0.0160639	0.0105097	0.00013466	0.000136973	0.00117272	0.000105009	0.000144865	0	0.0412834	0.000593413	0	0.0254537	0	0.0181712	0	0	0	0.00566873	0.00268601	0	0.00200988	0.00470454	0.00189476	0.00174907	0.00366065	0.00562466	0	0.000502266	0	0	0.123051	0.000136982	0.000280053	0.00021161	0.0752177	0.000192327	0.00679303
Bacteroides_eggerthii	0	0	0	0.0369184	0	0	0	0.000107014	0	0	0	0	0	0	0	0	0	0	0	0	0	0	0	0	0	0	0	0	0	0	0.0253706	0	0.00122022	0.0134337	0	0.000456069	0	0	0	0	0	0	0	0	0	0	0	0	0
Bacteroides_faecis	0	0.000116858	0.00120669	0	0	0.000449251	0.000146888	0	0.000232224	0.000171823	0	0.00037348	0.000490009	0	0.00018158	0	0.000570392	0	0	0	0.000303395	0	0	0	0	0	0	0	0	0	0	0.00446931	0.000232609	0	0	0	0	0	0	0	0	0	0	0	0	0	0	0	0
Bacteroides_finegoldii	0	0	0.00730409	0	0	0.00249062	0	0.0458889	0	0.0206582	0	0	0.00378259	0	0	0	0	0	0	0	0	0	0	0	0	0.00608198	0	0	0	0.00793536	0	0.0238627	0.00339851	0.00332779	0.00318741	0.000520263	0	0.00417667	0.114841	0	0	0	0	0.000199164	0.0164303	0	0	0	0
Bacteroides_fragilis	0.0113911	0.0118054	0.0129513	0.00955983	0.00016613	0.00283016	0.000159805	0.0015704	0.0105772	0.00642745	0.0361675	0	0.0283521	0	0.0273118	0.00914945	0.0979158	0.000924656	0.00789292	0.000573349	0.00755094	0	0.0166353	0.0105043	0.00562233	0.000235686	0.0685813	0.516713	0.0273237	0.00306062	0.00722136	0.00121219	0.000329371	0.00341567	0.00337791	0.000239651	0	0	0.00503689	0.000772071	0.0351939	0.00878396	0.0444048	0	0.0343424	0.0151775	0.0134895	0.00441521	0.0623447
Bacteroides_intestinalis	0	0.00247185	0.0616625	0.000104315	0.000268973	0.0038501	0.00817068	0.000186369	0.000146805	0.0298689	0.000160556	0	0	0.00296864	0	0	0	0.00122837	0	0	0.000262943	0	0	0	0	0	0	0	0.00481574	0	0.00417173	0	0.000375089	0.00352922	0	0	0	0.000506706	0	0	0	0	0.000232446	0	0.00320385	0	0	0	0
Bacteroides_massiliensis	0	0	0.000402996	0.00910212	0.000212194	0.000287946	0.171625	0.000600141	0.0029422	0.0900843	0.000415904	0	0	0.0367563	0	0	0	0	0	0	0	0.0336496	0	0	0	0.0157805	0	0	0	0	0	0.0433786	0	0	0	0	0	0.00579566	0	0.0641237	0	0	0	0	0	0	0.0424809	0	0
Bacteroides_nordii	0	0	0	0	0	0.000149583	0	0	0	0.00011565	0.000231224	0.00145809	0	0	0.000311438	0	0	0	0	0	0	0	0	0	0	0	0.000292436	0	0.00010974	0	0	0	0	0	0	0	0	0	0.00062522	0	0	0	0.0002834	0	0	0.000225824	0	0	0
Bacteroides_oleiciplenus	0	0	0	0	0	0.00152559	0	0	0	0	0	0	0	0	0	0	0	0	0	0	0	0	0	0	0	0	0.000174661	0	0	0	0	0	0	0	0	0	0	0	0	0	0	0	0	0	0	0	0	0	0
Bacteroides_ovatus	0.00793596	0.0117854	0.017549	0.0283833	0.0028861	0.00345254	0.00536368	0.000280508	0.00314138	0.0451446	0.00307308	0.00943596	0.0279628	0.059759	0.17978	0.00580568	0.0623085	0.0729285	0.137634	0.000305092	0.00480606	0.000479511	0.0244808	0.0117403	0.0200391	0.0010728	0.00292497	0.0319813	0.0759346	0.00434675	0.0226053	0.0240722	0.000253509	0.00153788	0.00550468	0	0.000611367	0.00354554	0.0568707	0.0027532	0.118247	0.00035113	0.0130108	0.00355872	0.0161134	0.0224511	0.072251	0.00317975	0.110497
Bacteroides_plebeius	0	0	0.0226668	0	0	0	0.00727553	0	0	0	0	0.0054722	0	0	0	0	0	0	0.0827409	0	0	0.207863	0.000101597	0.000161097	0.0598908	0	0	0.000149037	0.0594742	0.000144862	0.165707	0	0.0187314	0.000915715	0.176295	0	0.0601146	0.22266	0.000160908	0.0854753	0.000356291	0.0312287	0.000181192	0.00374567	0	0	0	0	0
Bacteroides_salyersiae	0	0	0	0.00104315	0	0.00970489	0.00354745	0	0	0.0221131	0	0	0	0	0	0	0.000966804	0	0	0	0.00128708	0	0	0	0.00444201	0	0	0	0	0	0.00505649	0	0	0.00165637	0	0	0	0	0	0.0016815	0	0.000134226	0	0	0	0	0	0	0
Bacteroides_sp_2_1_22	0	0	0.00396198	0	0	0	0	0	0	0	0	0	0	0	0	0	0	0	0	0	0	0	0	0	0.0150663	0	0	0	0	0	0	0	0	0	0	0	0	0	0	0	0	0	0	0	0	0	0	0	0
Bacteroides_sp_2_1_56FAA	0	0	0	0	0	0	0	0	0	0	0	0	0	0	0	0	0	0	0	0	0	0	0	0	0	0	0	0	0	0	0	0	0	0	0	0	0	0	0	0	0	0	0	0	0	0.0334742	0	0	0
Bacteroides_sp_3_1_19	0	0	0	0	0.0102485	0	0	0	0	0	0	0	0	0	0	0	0	0	0	0	0	0	0	0	0	0	0	0	0	0	0	0	0	0	0	0	0	0	0	0	0	0	0	0	0	0	0	0	0
Bacteroides_sp_4_3_47FAA	0	0	0	0	0	0	0	0	0.0216727	0	0	0	0	0	0	0	0	0	0	0	0	0	0	0	0	0	0	0	0	0	0	0	0	0	0	0	0	0	0	0	0	0	0	0	0	0	0	0	0
Bacteroides_stercoris	0.000447591	0.000569456	0.00254623	0.00188127	0.365351	0.246916	0.170692	0.333379	0.010411	0.131933	0.273738	0.00017383	0.029449	0.000133026	0.000205391	0.000299959	0.099057	0.000353265	0.000175878	0.0377005	0.213921	0.0241697	0.140392	0.000159896	0.0668319	0.00822818	0	0	0.0951667	0.000134951	0.0172636	0.0698945	0.00421219	0.00113926	0.011748	0.00204179	0.00368371	0.0101951	0.0462979	0.0427249	0	0.00724111	0	0.00526398	0.000661261	0.0518311	0.190718	0.000687011	0.169546
Bacteroides_thetaiotaomicron	0.00442868	0.00450754	0.0159482	0.0100616	0.011902	0.0191378	0.0220715	0.0225655	0.00530779	0.0185439	0.0180161	0.0145947	0.0124358	0.0323251	0.0348414	0.0112515	0.0129252	0.0120843	0.00676832	0	0.00800152	0.000414423	0.0213036	0.0450533	0.00481581	0.00293957	0.0165195	0.000690733	0.016674	0.00086016	0.000895404	0.00210552	0.00225465	0.0181923	0.00281702	0.000168647	0	0.00192935	0.0247765	0.00289607	0.0276025	0.000172062	0.0115326	0.00166961	0.0170308	0.00953164	0.00534454	0.000846299	0.0466451
Bacteroides_uniformis	0.00397749	0.0182297	0.106866	0.0069961	0.0149968	0.0105838	0.0360253	0.000410152	0.00274553	0.0532824	0.0592958	0.00187781	0.000292284	0.0528049	0.214797	0.104165	0.0152306	0.0590551	0.153208	0.00018788	0.00316823	0.00205045	0.0257504	0	0.00220983	0.00287769	0.00118827	0.000907332	0.0928757	0.00305271	0.0604696	0.022227	0.00300995	0.00205518	0.00155739	0.000457471	0.00108308	0.0146819	0.115574	0.000642925	0.052784	0.000586552	0.0453147	0.000938244	0.0229631	0.0156469	0.0125583	0.00266174	0.0147491
Bacteroides_vulgatus	0.000104268	0.0922629	0.000726595	0.0753037	0.0239054	0.0304089	0.0451427	0.0465124	0.00569944	0.00678942	0.000811288	0.00222627	0.0317633	0.0148142	0.295857	0.0994067	0.110956	0.0818675	0.0648955	0.0782166	0.0192291	0.0411082	0.0573928	0.107434	0.0208521	0.000439433	0.00813905	0.000409575	0.0461498	0.00631665	0.0181391	0.0196074	0.0121128	0.00246551	0.0188081	0.00650033	0.00137215	0.0100739	0.0393007	0.0213408	0.28786	0.00313885	0.153744	0.00127489	0.00445433	0.0371046	0.000142039	0.00592539	0.0207333
Bacteroides_xylanisolvens	0	0.00389028	0.00394956	0.00324968	0	0.0122253	0.00442648	0.00010108	0.00051692	0.00558265	0.0029881	0.0069433	0.000276675	0.00146239	0.000212694	0.00165698	0.00210288	0.0109256	0.000482215	0.00372236	0.0147079	0.000133124	0.000970887	0.0169151	0.00253533	0.000171408	0	0.00025133	0.00389356	0	0.00381874	0.00272003	0.00030405	0.00889441	0.000182692	0.000898718	0	0.000512316	0.0187951	0.00135883	0	0.00012752	0.00685066	0	0.00125929	0.00703417	0.00408951	0.00024559	0.0639316
Bacteroidales_bacterium_ph8	0.000140591	0	0	0	0	0.017703	0.0113294	0	0.00153314	0	0	0	0	0	0	0	0.000977015	0	0	0	0	0	0	0	0.00259586	0.000186326	0	0	0	0	0	0	0	0	0	0	0	0.00127107	0	0	0	0	0	0	0.00376265	0	0	0	0
Barnesiella_intestinihominis	0	0	0	0	0	0	0.0336264	0	0.0010745	0	0	0	0	0	0	0	0	0	0	0	0	0	0	0	0	0.0109701	0	0	0	0	0.0343092	0	0.000103895	0	0	0	0	0	0	0	0	0	0	0	0	0	0.0104361	0	0
Butyricimonas_synergistica	0	0	0	0	0	0.000195671	0	0	0	0	0	0	0	0.000524792	0	0	0	0	0	0	0	0	0	0	0	0	0	0	0	0	0	0	0	0	0	0	0	0	0	0	0	0	0	0	0	0	0	0	0
Coprobacter_fastidiosus	0	0	0	0	0	0	0	0	0	0	0	0	0	0	0	0	0	0	0	0	0	0	0	0	0	0	0	0	0	0	0.00114347	0	0	0	0	0	0	0	0	0	0	0	0	0.000400831	0	0	0.000161358	0	0
Odoribacter_splanchnicus	0	0.00862252	0.00303333	0.00308109	0.00510718	0.0106878	0.00408254	0	0	0.00684309	0.00357207	0.00446514	0.0137315	0.00549193	0	0	0	0	0.00764781	0	0.00555303	0	0	0	0.0046746	0.00356983	0	0	0	0	0.0122094	0	0	0	0	0	0	0	0.00796426	0	0	0	0	0	0	0	0	0	0
Parabacteroides_distasonis	0.000386751	0.025582	0.00111277	0.000103114	0	0	0.0146823	0.00015519	0.0015078	0.00855602	0	0.000168826	0	0.00454282	0.0880136	0.0249125	0.00650916	0	0.0356966	0	0.000666668	0.00266604	0	0.0204146	0.0194907	0.00252296	0.000720275	0.00310595	0.0605176	0.00129865	0.00311619	0.000631034	0	0.000408511	0.00486856	0.000354219	0.000360054	0.000191142	0	0.0148896	0.00171426	0.000136929	0.00467976	0	0.000703784	0.0101264	0.00101089	0.00534811	0.0310253
Parabacteroides_goldsteinii	0	0	0.00014658	0	0	0.000472896	0.0016395	0	0	0	0.00264377	0	0	0.000755484	0	0	0	0.00125179	0	0	0.00139592	0	0.000125845	0	0	0	0	0	0	0	0.0055972	0.000103754	0	0	0	0	0	0	0	0	0	0	0.000329049	0	0.00111901	0	0	0	0.00175638
Parabacteroides_johnsonii	0	0	0	0.00443248	0	0.0406198	0.000206765	0	0	0	0	0	0	0	0	0	0	0	0	0	0.000381497	0	0	0	0.000198826	0	0	0	0	0	0	0	0	0	0	0	0	0	0	0.00124691	0	0	0	0	0.000372003	0	0	0	0
Parabacteroides_merdae	0.00394406	0	0	0	0.00333192	0	0.000348848	0	0.0179405	0.0134493	0	0	0.18335	0.00764559	0.000147565	0.000232723	0	0.000209316	0.0386707	0	0.000535097	0.000573887	0	0	0.0132299	0.00598486	0	0	0.0659152	0.0125802	0.0205947	0.0570484	0.00107422	0.000313252	0	0	0.000644593	0.0167199	0.041804	0	0	0.00519499	0	0.0028682	0.0001825	0	0.0161138	0.00299724	0
Parabacteroides_sp_D13	0	0	0	0	0	0	0	0	0	0	0	0	0	0	0	0	0	0	0	0	0	0	0	0	0	0	0	0	0	0	0	0	0	0	0	0	0	0	0	0	0	0	0	0	0	0	0.0147739	0	0
Porphyromonas_asaccharolytica	0	0	0	0	0	0	0	0	0	0	0	0	0	0	0	0	0	0	0	0	0	0	0	0	0	0	0	0	0	0	0	0	0	0	0	0	0	0	0	0	0	0	0	0	0	0	0	0	0
Porphyromonas_bennonis	0	0	0	0	0	0	0	0	0	0	0	0	0	0	0	0	0	0	0	0	0	0	0	0	0	0	0	0	0	0	0	0	0	0	0	0	0	0	0	0	0	0	0	0	0	0	0	0	0
Porphyromonas_uenonis	0	0	0	0	0	0	0	0	0	0	0	0	0	0	0	0	0	0	0	0	0	0	0	0	0	0	0	0	0	0	0	0	0	0	0	0	0	0	0	0	0	0	0	0	0	0	0	0	0
Paraprevotella_clara	0	0	0.00180352	0	0	0	0	0	0.000520525	0	0	0	0	0	0	0	0.0179533	0	0	0	0	0	0	0	0	0.00347892	0	0	0	0	0	0	0.000922801	0	0	0	0	0	0	0	0	0	0	0	0	0	0	0	0
Paraprevotella_xylaniphila	0	0	0	0	0	0	0	0	0	0	0	0	0	0	0	0	0.00205313	0	0	0	0	0	0	0	0	0.000218565	0	0	0	0	0	0	0.000162575	0	0	0	0	0	0	0	0	0	0	0	0	0	0	0	0
Prevotella_bivia	0	0	0	0	0	0	0.000165412	0	0	0	0	0	0	0	0	0	0	0	0	0	0	0.000189262	0	0	0	0	0	0	0	0	0	0	0	0	0	0	0	0	0	0	0	0	0	0	0	0	0	0	0
Prevotella_buccae	0	0	0	0	0	0	0	0	0	0	0	0	0	0	0	0	0	0	0	0	0	0	0	0	0	0	0.000527988	0	0	0	0	0	0	0	0	0	0	0	0	0	0	0	0	0	0	0	0	0	0
Prevotella_buccalis	0	0	0	0	0	0	0	0	0	0	0	0	0	0	0	0	0	0	0	0	0	0	0	0	0	0	0	0	0	0	0	0	0	0	0	0	0	0	0	0	0	0	0	0	0	0	0	0	0
Prevotella_copri	0.000444689	0.496277	0.00126015	0.000833117	0.000769367	0.000884276	0.00150153	0.00177568	0.589763	0.0016146	0.00107695	0.309326	0.0705444	0.000134929	0.000130558	0.000325873	0.000211219	0.000414429	0.00100485	0.000131726	0.000206169	0	0.00061229	0.000754324	0.00410679	0.33091	0.000327088	0.000700142	0.00100508	0.60707	0.000922811	0.000552918	0.219659	0.103389	0	0.000592269	0	0	0	0	0	0	0	0.0261864	0.000919502	0.000377974	0.000343637	0.0126194	0.000515905
Prevotella_disiens	0	0	0	0	0	0	0	0	0	0	0	0	0	0	0	0	0	0	0	0	0	0	0	0	0	0	0	0	0	0	0	0	0	0	0	0	0	0	0	0	0	0	0	0	0	0	0	0	0
Prevotella_oris	0	0	0	0	0	0	0	0	0	0	0	0	0	0	0	0	0	0	0	0	0	0	0	0	0	0	0	0	0	0	0	0	0	0	0	0	0	0	0	0	0	0	0	0	0	0	0	0	0
Prevotella_stercorea	0.000126282	0.000200242	0	0	0	0	0	0	0	0	0	0	0	0	0	0	0.0867911	0	0	0	0	0	0	0	0	0	0	0	0	0	0	0	0.0142856	0	0	0	0	0	0	0	0	0	0	0	0.000253338	0.23957	0.000134031	0.00111211	0.000231582
Alistipes_finegoldii	0	0	0.00684092	0	0	0.0029552	0.00032732	0	0	0.000420547	0	0.000166224	0	0.00056486	0	0	0	0	0	0	0.000453991	0	0	0	0	0.00169946	0	0	0	0	0.00514423	0	0.000475668	0.00869409	0.000227115	0	0	0	0.000472017	0.00280426	0	0	0.00178119	0	0	0	0.00303518	0	0
Alistipes_indistinctus	0	0.00846919	0	0	0	0.00103757	0.000406221	0.00235601	0	0.0011547	0.00298089	0.00789571	0	0	0.000935415	0	0.000509029	0.00170957	0	0	0.000608793	0	0.00286697	0	0.000937506	0.000596123	0	0	0	0	0.00767062	0	0	0.0102757	0	0	0	0	0.000465113	0	0	0	0	0	0.00197618	0	0.000385979	0	0.00130512
Alistipes_onderdonkii	0	0	0	0.00224918	0.0063437	0	0.000642424	0	0	0.0217023	0	0.00195857	0	0.0101867	0	0.0481728	0	0	0	0	0	0.000274892	0.00380119	0	0.000297837	0.000168705	0	0	0	0	0.00786036	0	0	0.00644354	0	0	0	0.000586649	0.00149731	0.00650614	0	0	0	0	0	0	0.00184401	0.000820769	0
Alistipes_putredinis	0.0216273	0.000150031	0.106541	0.0566506	0.0977476	0.149066	0.144708	0.072584	0.00147065	0.0707352	0.00117274	0.0467135	0.264582	0.0497413	0.000243208	0.000695169	0.000267678	0.000402817	0	0.000135129	0.0948474	0	0.0524539	0	0	0.0474101	0	0	0.0789571	0.0128768	0.141907	0	0.00248525	0.0734838	0	0	0	0.0133189	0.0980659	0	0	0	0	0	0.106482	0	0.0985898	0.000132156	0.0959417
Alistipes_senegalensis	0	0	0	0	0	0	0	0	0.000148907	0	0	0.000236177	0	0.00131694	0	0	0	0	0	0	0	0	0	0	0.000203035	0.00032109	0	0	0	0	0.00229759	0	0	0	0	0	0	0	0	0	0	0	0	0	0.000434937	0	0	0	0
Alistipes_shahii	0.000404363	0	0.00782764	0.000570228	0	0.00404787	0.0265252	0	0.000442717	0.0136388	0	0.0115418	0	0.000655213	0	0	0	0	0.00185703	0	0.0129069	0	0	0	0.00522168	0.00450106	0	0	0.00507978	0	0.0118529	0	0.00155733	0.0326533	0	0	0	0.00182767	0.0099634	0	0.000306522	0	0.00100517	0	0.00370642	0	0.00838363	0	0.000938136
Alistipes_sp_AP11	0	0	0	0	0	0	0	0.00313628	0	0	0	0	0	0	0	0	0	0	0	0	0	0	0	0	0	0	0	0	0	0	0	0	0	0	0	0	0	0	0	0	0	0	0	0	0	0	0	0	0
candidate_division_TM7_single_cell_isolate_TM7b	0	0	0	0	0	0	0	0	0	0	0	0	0	0	0	0	0	0	0	0	0	0.000173804	0	0	0	0	0	0	0	0	0	0	0	0	0.000103552	0.000134397	0	0	0	0	0	0	0	0	0	0	0	0	0
candidate_division_TM7_single_cell_isolate_TM7c	0	0	0	0	0	0	0	0	0	0	0	0	0	0	0	0	0	0	0	0	0	0.000374252	0	0	0	0	0	0	0	0	0	0	0	0	0.000187395	0.000226031	0	0	0	0	0	0	0	0	0	0	0	0	0
Gemella_haemolysans	0	0	0	0	0	0	0	0	0	0	0	0	0	0	0	0	0	0	0	0	0	0	0	0	0	0	0	0	0	0	0	0	0	0	0	0	0	0	0	0	0	0	0	0	0	0	0	0	0
Gemella_morbillorum	0	0	0	0	0	0	0	0	0	0	0	0	0	0	0	0	0	0	0	0	0	0	0	0	0	0	0	0	0	0	0	0	0	0	0	0	0	0	0	0	0	0	0.000119827	0	0	0	0	0	0
Gemella_sanguinis	0	0	0	0	0	0	0	0	0	0	0	0	0	0	0	0	0	0	0	0	0	0	0	0	0	0	0	0	0	0	0	0	0	0	0	0	0	0	0	0	0	0	0	0	0	0	0	0	0
Abiotrophia_defectiva	0	0	0	0	0	0	0	0	0	0	0	0	0	0	0	0	0	0	0	0	0	0	0	0	0	0	0	0	0	0	0	0	0	0	0.000417611	0	0	0	0	0	0	0	0	0	0	0	0	0.000161991	0
Granulicatella_adiacens	0	0	0	0	0	0	0	0	0	0	0	0	0	0	0	0	0	0	0	0	0	0	0	0	0	0	0	0	0	0	0	0	0	0	0	0	0	0	0	0	0	0	0	0	0	0	0	0	0
Granulicatella_elegans	0	0	0	0	0	0	0	0	0	0	0	0	0	0	0	0	0	0	0	0	0	0	0	0	0	0	0	0	0	0	0	0	0	0	0	0	0	0	0	0	0	0	0	0	0	0	0	0	0
Enterococcus_asini	0	0	0	0	0	0	0	0	0	0	0	0	0	0	0	0	0	0	0	0	0	0	0	0	0	0	0	0	0	0	0	0	0	0	0	0	0	0	0	0	0	0	0	0	0	0	0	0	0.000948844
Enterococcus_avium	0	0	0	0	0	0	0	0	0	0	0	0	0	0	0	0	0.000502822	0	0	0	0	0	0	0	0	0	0	0	0	0	0	0	0	0	0	0	0	0	0	0	0	0	0	0	0	0	0	0	0.000155422
Enterococcus_casseliflavus	0	0	0	0	0	0	0	0	0	0	0	0	0	0	0	0	0	0	0	0	0	0	0	0	0	0	0	0	0	0	0	0	0	0	0	0	0	0	0	0	0	0	0	0	0	0	0	0	0
Enterococcus_faecalis	0	0	0	0	0	0.000428512	0	0	0	0	0	0	0	0	0	0	0	0	0	0	0	0	0	0	0	0	0	0	0	0	0	0	0	0	0	0	0	0	0	0	0	0	0	0	0	0	0	0	0
Enterococcus_faecium	0	0	0	0	0	0.000391041	0	0	0	0	0	0	0	0	0	0	0	0	0	0	0	0	0	0	0	0	0	0	0	0	0	0	0	0	0	0	0	0	0	0	0	0	0	0	0	0	0	0	0
Lactobacillus_casei_paracasei	0	0	0	0	0	0	0	0	0	0	0	0	0	0	0	0	0	0.00305846	0	0	0	0	0	0	0	0	0	0	0	0	0	0	0	0	0	0	0	0	0	0	0	0	0	0	0	0	0	0	0
Lactobacillus_delbrueckii	0.00222204	0	0	0	0	0	0	0	0	0	0	0	0	0	0	0	0	0	0	0	0	0	0	0	0	0	0	0	0	0	0	0	0.00357123	0	0	0	0	0	0	0	0	0	0	0	0	0	0	0	0
Lactobacillus_fermentum	0	0	0	0	0	0	0	0	0	0	0	0.00137603	0.000445681	0	0	0	0	0	0	0	0	0	0	0	0	0	0.0135466	0	0	0	0	0	0	0	0	0	0	0	0	0	0	0	0	0	0	0	0	0	0
Lactobacillus_gasseri	0	0	0	0	0	0	0	0	0	0	0	0	0	0	0	0	0	0	0	0	0	0	0	0	0	0	0	0	0	0	0	0	0	0	0	0	0	0	0	0	0	0	0	0	0	0	0	0.000102121	0
Lactobacillus_mucosae	0	0.000228103	0	0	0	0	0	0	0	0	0	0	0.00547515	0	0	0	0	0	0	0	0	0	0	0	0	0	0	0.000543098	0	0	0	0	0	0	0	0	0	0	0	0	0	0	0	0	0	0	0	0	0.00231722
Lactobacillus_plantarum	0	0	0	0	0	0	0	0	0	0	0	0	0	0	0	0	0	0	0	0	0	0	0	0	0	0	0.00062333	0	0	0	0	0	0	0	0	0	0	0	0	0	0	0	0	0	0	0	0	0	0
Lactobacillus_reuteri	0	0	0	0	0	0	0	0	0	0	0	0	0	0	0	0	0.000175682	0	0	0	0	0	0	0	0	0	0	0	0	0	0	0	0	0	0	0	0	0	0	0	0	0	0	0	0	0	0	0	0
Lactobacillus_ruminis	0	0	0	0	0	0	0	0	0.024063	0	0	0	0	0	0	0	0	0	0	0	0	0	0	0	0	0	0	0	0	0	0	0	0	0	0	0	0	0	0	0	0	0	0	0	0	0	0	0	0.0479014
Lactobacillus_salivarius	0	0	0	0	0	0	0	0	0	0	0	0.000332449	0.00312797	0	0	0	0	0	0	0	0	0	0	0	0	0	0	0	0	0	0	0	0	0	0	0	0	0	0	0	0	0	0	0	0	0	0	0	0
Lactobacillus_vaginalis	0	0	0	0	0	0	0	0	0	0	0	0	0	0	0	0	0	0	0	0	0	0	0	0	0	0	0	0	0	0	0	0	0	0	0	0	0	0	0	0	0	0	0	0	0	0	0	0	0
Leuconostoc_lactis	0	0	0	0	0	0	0	0	0	0	0	0	0	0	0	0	0	0	0	0	0	0	0	0	0	0	0	0	0	0	0	0	0	0	0	0.000130992	0	0	0	0	0	0	0	0	0	0	0	0	0
Leuconostoc_pseudomesenteroides	0	0	0	0	0	0	0	0	0	0	0	0	0	0	0	0	0	0	0	0	0	0	0	0	0	0	0	0	0	0	0	0	0	0	0	0	0	0	0	0	0	0	0	0	0	0	0	0	0
Weissella_cibaria	0	0	0	0	0	0	0	0	0	0	0	0	0	0	0	0	0	0	0	0	0	0	0	0	0	0	0.00118437	0	0	0	0	0	0	0	0	0	0	0	0	0	0	0	0	0	0	0	0	0	0
Weissella_confusa	0	0	0	0	0	0	0	0	0	0	0	0	0	0	0	0	0	0	0	0	0	0	0	0	0	0	0	0	0	0	0	0	0	0	0	0	0	0	0	0	0	0	0	0	0.000344288	0	0	0	0
Weissella_koreensis	0	0	0	0	0	0	0	0	0	0	0.000102199	0	0	0	0	0	0	0	0	0	0	0	0	0	0	0	0	0	0	0	0	0	0	0	0	0	0	0	0	0	0	0	0	0	0	0	0	0	0
Lactococcus_garvieae	0	0	0	0	0	0	0	0	0	0	0	0	0	0	0	0	0	0	0	0	0	0	0	0	0	0	0	0	0	0	0	0	0	0	0	0.000304847	0	0	0	0	0	0	0	0	0	0	0	0	0
Lactococcus_lactis	0	0	0	0	0	0	0	0	0	0	0	0	0	0	0	0	0	0	0	0	0	0	0	0	0	0	0.000680716	0	0	0	0	0	0	0	0	0	0	0	0	0	0	0	0	0	0	0.000124724	0	0	0
Streptococcus_anginosus	0	0	0	0	0	0	0	0	0	0	0	0	0.00041246	0	0	0	0	0	0	0	0	0	0	0	0	0	0.000317073	0	0.00079221	0	0	0	0	0	0	0	0	0	0	0	0	0	0	0	0	0	0	0	0
Streptococcus_australis	0	0	0	0	0	0	0	0	0	0	0	0.000247886	0	0	0	0	0	0	0	0	0	0.000338556	0	0	0	0	0.000356332	0.000112903	0	0	0	0.000146517	0.000285763	0.000271836	0.000365885	0	0	0	0	0	0	0	0	0	0.000722194	0	0	0	0.000214168
Streptococcus_constellatus	0	0	0	0	0	0	0	0	0	0	0	0	0	0	0	0	0	0	0	0	0	0	0	0	0	0	0	0	0	0	0	0	0	0	0	0	0	0	0	0	0	0	0	0	0	0	0	0	0
Streptococcus_cristatus	0	0	0	0	0	0	0	0	0	0	0	0	0	0	0	0	0	0	0	0	0	0	0	0	0	0	0	0	0	0	0	0	0	0	0	0	0	0	0	0	0	0	0	0	0	0	0	0	0
Streptococcus_gallolyticus	0	0	0	0	0	0	0	0	0	0	0	0	0	0	0	0	0	0	0	0	0	0	0	0	0	0	0	0	0	0	0	0	0	0	0	0	0	0	0	0	0	0	0	0	0	0	0	0	0
Streptococcus_gordonii	0	0	0	0	0	0	0	0	0	0	0	0	0	0	0	0	0	0	0	0	0	0	0	0	0	0	0.000203103	0	0	0	0	0	0	0	0	0	0	0	0	0	0	0	0	0	0	0	0	0	0
Streptococcus_infantarius	0	0	0	0	0	0	0	0	0	0	0	0	0	0	0	0	0	0	0	0	0	0	0	0	0	0	0	0	0	0	0	0	0	0	0	0	0	0	0	0	0	0	0	0	0	0	0	0	0
Streptococcus_infantis	0	0	0	0	0	0	0	0	0	0	0	0	0	0	0	0	0	0	0	0	0	0	0	0	0	0	0.00079749	0	0	0	0	0	0	0	0	0	0	0	0	0	0	0	0	0	0	0	0	0	0
Streptococcus_intermedius	0	0	0	0	0	0	0	0	0	0	0	0	0	0	0	0	0	0	0	0	0	0	0	0	0	0	0	0	0	0	0	0	0	0	0	0	0	0	0	0	0	0	0	0	0	0	0	0	0
Streptococcus_lutetiensis	0	0	0	0	0	0	0	0	0	0	0	0	0	0	0	0	0	0	0	0	0	0.00234111	0	0	0	0	0	0	0	0	0	0	0	0	0	0	0	0	0	0	0	0	0	0	0	0	0	0	0
Streptococcus_macedonicus	0	0	0	0	0	0	0	0	0	0	0	0	0	0	0	0	0	0	0	0	0	0	0	0	0	0	0	0	0.000105434	0	0	0	0	0	0	0	0	0	0	0	0	0	0	0	0	0	0	0	0
Streptococcus_mitis_oralis_pneumoniae	0	0	0	0	0	0	0	0	0	0	0	0	0.000101364	0	0	0	0	0	0	0	0	0.000181736	0	0	0	0	0	0	0	0	0	0	0	0	0.000385095	0	0	0	0	0	0	0	0.000894749	0	0.000185401	0	0	0.000102121	0
Streptococcus_mutans	0	0	0	0	0	0	0	0	0	0	0	0	0	0	0	0	0	0	0	0	0	0	0	0	0	0	0	0	0	0	0	0.000107659	0	0	0	0	0	0	0	0	0	0	0	0	0	0	0	0	0
Streptococcus_parasanguinis	0	0.00044418	0.00131942	0	0.000540449	0	0	0	0	0	0.000516001	0.00139304	0.00777351	0.00065922	0.000191085	0.000374399	0	0.000753179	0.000141663	0.00465566	0.000469412	0.00104008	0	0	0.00108292	0.000157691	0.00115122	0.000543799	0.00067436	0.00108801	0.000448154	0.00394864	0.00116204	0	0.00102912	0.000291127	0.000617408	0	0	0	0	0.000141133	0.000798146	0.000368589	0.00156836	0	0.00052972	0.00277347	0.000292529
Streptococcus_pasteurianus	0	0	0	0.000528482	0	0	0	0	0	0	0	0	0	0	0	0	0	0	0	0	0	0	0	0	0	0	0	0	0.00050204	0	0	0	0	0	0	0	0	0	0	0	0	0.00112786	0	0	0	0	0	0.000200336	0
Streptococcus_salivarius	0.000826938	0.00125276	0.00202399	0.000196416	0.000975653	0	0	0.00042031	0	0.00486202	0.00217581	0.00222206	0.0558137	0.00734168	0.00051793	0	0.0019227	0.0009673	0.000789552	0.0159775	0.000948135	0.00117727	0.000524419	0.000680533	0.00224791	0.00151724	0.0954429	0.00248067	0.00154126	0.00536409	0.000787783	0.00416126	0.004802	0.00184719	0.00516651	0.00447026	0.00103898	0	0.000420983	0.0047858	0.00265225	0.00113777	0.00300078	0.000408642	0.00542546	0.000875567	0.000232028	0.00672033	0.00171084
Streptococcus_sanguinis	0	0	0	0	0	0	0	0	0	0	0	0	0.000197425	0	0	0	0	0	0	0	0	0.000120412	0	0	0	0	0	0	0	0	0	0.000119677	0	0	0.000311157	0	0	0	0	0	0	0	0.000194006	0	0	0.000165264	0	0.000619631	0
Streptococcus_thermophilus	0.000436984	0.00229426	0	0	0	0	0	0	0	0	0.0105175	0	0	0	0	0	0	0	0	0	0	0	0	0	0.00473784	0	0	0	0	0	0	0	0.00757593	0	0	0	0	0	0	0	0	0.00524504	0	0	0.0534675	0	0	0	0.00464364
Streptococcus_vestibularis	0	0	0	0	0	0	0	0	0	0	0	0.000270102	0.00121947	0	0	0	0	0	0	0	0	0	0	0	0	0	0.000111266	0	0	0	0	0.000180768	0	0	0	0	0	0	0	0	0	0	0	0	0	0	0	0	0
Butyricicoccus_pullicaecorum	0	0	0	0	0	0	0	0	0	0	0	0	0	0	0	0	0	0	0	0	0	0	0	0	0	0	0	0.00177813	0	0	0	0	0	0	0	0	0	0	0	0	0	0	0	0	0	0	0	0	0
Clostridiaceae_bacterium_JC118	0	0	0.000172312	0	0.00015852	0	0	0.000242088	0	0	0	0	0	0	0	0	0	0	0	0	0	0	0	0	0	0	0	0.00131631	0.000156399	0	0	0	0	0	0.00144383	0	0	0.00018473	0	0	0.00114398	0	0	0	0	0	0.000195192	0	0.00195713
Clostridium_asparagiforme	0	0	0	0	0.000313835	0	0	0.00235872	0	0.000128767	0.00113991	0.000421916	0.000803807	0.000437844	0.000362261	0	0	0.000886317	0	0	0	0	0	0	0	0	0	0	0.000100228	0	0.00014818	0	0	0	0	0	0	0	0.00246516	0	0.000652999	0	0	0	0	0	0.000574964	0	0
Clostridium_bolteae	0.000258968	0.000684811	0.000797181	0.0039927	0.00297963	0.000546736	0.00099748	0.00699913	0	0.000461099	0.0078278	0.000474755	0.0014263	0	0.0180626	0.00198545	0.0224477	0.00851871	0.000753336	0.000311698	0.000697509	0	0.00235548	0.00230532	0.000450665	0.000111535	0.000808106	0.000405472	0.0094916	0.00047453	0.000246966	0.00166817	0	0	0.000814011	0.000128088	0.000197546	0	0.00370869	0.00158699	0.000970336	0	0.0002826	0.000533307	0.000135374	0.000137436	0.00177774	0	0.0283713
Clostridium_butyricum	0	0	0	0	0	0	0	0	0	0	0	0	0	0	0	0	0	0	0	0	0	0	0	0	0	0	0.000618423	0	0	0	0	0	0	0	0	0	0	0	0	0	0	0	0	0	0	0	0	0	0
Clostridium_celatum	0	0	0	0	0	0	0	0	0	0	0	0	0	0	0	0	0	0	0	0	0	0	0	0	0	0	0	0	0	0	0	0	0	0	0	0	0	0	0	0	0	0	0	0	0	0	0	0	0
Clostridium_citroniae	0	0	0.00117845	0.000420964	0.000749439	0.000370903	0	0.000300121	0	0.000224191	0.000187282	0	0.000106267	0	0.000319442	0.000521877	0	0.000757684	0	0	0.00019175	0	0.000800456	0	0	0	0	0	0.000754161	0	0.000101196	0.000325582	0	0	0	0	0	0	0.000450703	0	0	0	0	0	0	0	0.00019349	0	0.000353477
Clostridium_clostridioforme	0	0	0	0.000111022	0	0	0	0.000217447	0	0	0	0	0	0	0	0.000384704	0	0.000634757	0	0	0	0	0	0.000766138	0	0	0.00010055	0	0	0	0	0	0	0	0	0	0	0	0.00156235	0	0	0	0	0	0	0	0.000157855	0	0
Clostridium_hathewayi	0	0	0.000107633	0.000328562	0.000741829	0.00186513	0	0.000772831	0.000149709	0	0.000615397	0.000102277	0.000366932	0	0.000548643	0.00103895	0	0.00080253	0	0	0.006906	0	0.000128049	0	0	0	0	0	0.00347723	0	0.000328987	0.000204603	0	0	0.000386395	0.000504139	0	0	0.000383858	0	0.000520016	0	0.00106693	0.000503367	0	0	0.000610199	0	0.000935033
Clostridium_leptum	0	0.0107091	0.00126766	0	0	0.00260864	0	0	0	0.000425152	0.00146682	0.000626569	0	0.000619152	0	0	0	0	0	0	0.000413539	0	0	0	0	0	0	0	0	0	0.000147276	0	0	0	0	0	0	0.000153875	0.0246677	0	0	0	0	0	0.00118735	0	0	0.000561763	0
Clostridium_methylpentosum	0	0	0	0	0	0	0	0	0	0	0	0	0	0	0	0	0	0	0	0	0	0	0	0	0	0	0	0	0	0	0	0	0	0	0	0	0	0	0	0	0	0	0	0	0	0	0	0	0
Clostridium_nexile	0	0	0	0.0172653	0	0	0	0	0	0.000578452	0.00221945	0	0	0	0.00512757	0.00146548	0	0.000158964	0	0.0142333	0.0209503	0.00880693	0.000478029	0.00279462	0	0	0.0451013	0.00154562	0	0	0	0	0	0	0.00428046	0	0	0	0	0	0.0394671	0	0.00394308	0	0	0.00538814	0.018304	0	0.0199194
Clostridium_perfringens	0	0	0.000110136	0	0	0	0	0	0	0	0	0	0	0	0	0	0	0	0	0	0	0	0	0	0	0	0.00359296	0.000418083	0	0	0	0	0	0	0.00033677	0.00468657	0	0	0	0.000259893	0.00753057	0	0	0	0	0	0	0	0
Clostridium_scindens	0	0	0	0	0	0	0	0	0	0	0	0	0	0	0	0	0	0	0	0	0	0	0	0	0	0	0	0	0	0	0	0	0	0	0	0	0	0	0	0	0	0	0	0	0	0	0	0	0
Clostridium_sp_ATCC_BAA_442	0	0	0	0	0	0	0	0.00477437	0	0	0	0	0	0	0	0	0	0	0	0	0	0	0	0	0	0	0	0	0	0	0	0	0	0	0	0	0	0	0	0	0	0	0	0	0	0	0	0	0
Clostridium_sp_D5	0	0	0	0	0	0	0	0	0	0	0	0	0	0	0	0	0	0	0	0	0	0	0	0	0	0	0	0	0	0	0	0	0	0	0	0	0	0	0	0	0	0	0	0	0	0	0	0	0
Clostridium_symbiosum	0.00136799	0.000468133	0.000772451	0.000287316	0.00102873	0.000145376	0	0.00301861	0	0	0.00544088	0	0.00103485	0	0.00635162	0.000380802	0.000838771	0.00266996	0	0	0	0	0.000100996	0	0	0	0	0	0.00953015	0	0	0	0	0.000257087	0.000448327	0	0.000618918	0	0.00187576	0	0	0	0.00051865	0	0	0.000434931	0.000984866	0.000251897	0.000516705
Eubacterium_infirmum	0	0	0	0	0	0	0	0	0	0	0	0	0	0	0	0	0	0	0	0	0	0	0	0	0	0	0	0	0	0	0	0	0	0	0	0	0	0	0	0	0	0	0	0	0	0	0	0	0
Finegoldia_magna	0	0	0	0	0	0	0	0	0	0	0	0	0	0	0	0	0	0	0	0	0	0	0	0	0	0	0	0	0.000160104	0	0	0	0	0	0	0	0	0	0	0	0	0	0	0	0	0	0	0	0
Parvimonas_micra	0	0	0	0	0	0	0	0	0	0	0	0	0	0	0	0	0	0	0	0	0	0	0	0	0	0	0	0	0	0	0	0	0	0	0	0	0	0	0	0	0	0	0	0	0	0	0	0	0
Clostridiales_bacterium_1_7_47FAA	0	0	0.000100223	0	0.000368511	0	0.000349148	0.000196929	0	0	0.00112609	0	0	0	0.000392374	0	0.000237547	0.000230138	0	0	0	0	0	0.000191535	0	0	0	0	0.00052527	0	0.000183418	0	0	0	0.000285144	0	0	0	0.000493932	0	0	0	0	0	0	0	0.000110308	0	0.000873985
Flavonifractor_plautii	0.000148296	0	0.000193939	0.00364722	0.00281731	0.000334434	0.000200557	0.00105575	0	0	0.000423811	0.000150913	0.000226343	0.000143143	0.00330477	0.00107507	0.00136101	0	0.000524034	0	0.00421669	0	0.00155863	0.00581222	0	0	0	0	0.00232767	0	0.000714697	0.000768337	0	0	0.000200902	0	0.000105821	0	0.00264538	0	0.00011616	0	0.000259075	0	0.000138376	0	0	0	0.000966258
Pseudoflavonifractor_capillosus	0	0	0	0	0	0	0	0	0	0	0	0	0	0	0	0	0	0	0	0	0	0	0	0	0	0	0	0	0	0	0	0	0	0	0	0	0	0	0	0	0	0	0	0	0	0	0	0	0
Anaerofustis_stercorihominis	0	0	0	0	0	0	0	0	0	0	0	0	0	0	0	0	0	0.000214822	0	0	0	0	0	0	0	0	0	0	0	0	0	0	0	0	0	0	0	0	0	0	0	0	0	0	0	0	0	0	0
Eubacterium_eligens	0	0	0	0.000746222	0	0.0035897	0.0364833	0	0.000385938	0.0125259	0	0.0104842	0.0103376	0.0495222	0	0	0	0	0	0	0.00702105	0.00463066	0	0	0.0615197	0.00378279	0	0.00114595	0	0	0	0	0	0.072347	0.00313849	0	0	0.000714878	0.00107802	0.0341813	0.0695404	0.0233125	0	0.000169825	0.00606971	0.00117166	0	0	0
Eubacterium_hallii	0.00885576	0.00529368	0.0143264	0.00191171	0.0030278	0.00657406	0.00367712	0	0.0015784	0.0102284	0.00859354	0.000499874	0.00194022	0.0050034	0	0.00389146	0	0	0.000863485	0.00119925	0.0119297	0.00883184	0.00116386	0.0142394	0.00607119	0.00446872	0	0	0	0.00104006	0.00443797	0.000273405	0.000800417	0.00338133	0.000610408	0.00192322	0	0.00121036	0	0.00216104	0	0.00592938	0.00165676	0.000941448	0.00882352	0.00316493	0.00231587	0.00878226	0.0299392
Eubacterium_limosum	0	0	0	0	0	0	0	0.000160219	0	0	0	0	0	0	0	0	0	0.000786614	0	0	0	0	0	0	0	0	0	0	0.000434854	0	0	0	0	0	0	0	0	0	0	0	0	0	0	0	0	0	0	0	0
Eubacterium_ramulus	0.00251624	0	0	0	0	0	0	0	0	0.000189346	0	0	0.0039673	0.000802864	0	0	0	0	0	0.000242132	0	0.00030886	0	0.00182774	0	0	0	0.000146434	0	0.000155073	0.000185526	0.00097985	0.000583382	0	0.00338651	0.000922052	0	0.000350827	0	0.000111125	0	0.000805858	0	0.000229004	0.00133103	0	0.000286681	0.00194019	0
Eubacterium_rectale	0.0204335	0.0137626	0.0448255	0	0	0.00113695	0.0387084	0.000194515	0.00437109	0.000337639	0.0315547	0.03083	0.00405816	0.0542656	0	0.000465547	0	0	0.00136361	0.0508426	0.00855555	0.0683971	0	0.000117043	0.0654611	0.0598832	0	0.014434	0.000133971	0.0499339	0.0111339	0.018645	0.101851	0.0141733	0	0	0	0.0147276	0	0	0.00738327	0.0385894	0.0701188	0.00227562	0.0720692	0.000511607	0.0571896	0.235939	0.0030661
Eubacterium_siraeum	0	0	0	0	0	0	0	0	0	0.000413938	0	0	0	0.132633	0	0	0	0	0	0	0	0	0	0	0	0	0	0	0	0	0	0	0	0	0	0	0	0	0	0	0	0	0	0	0.00114272	0	0	0	0
Eubacterium_sp_3_1_31	0	0	0	0	0	0	0	0	0	0	0.000456343	0	0	0	0.00394605	0	0	0	0	0	0	0	0	0	0.000510292	0	0	0	0	0	0	0	0	0	0	0	0	0	0.000814047	0	0	0	0	0	0	0	0	0	0.000569146
Eubacterium_ventriosum	0	0.000211366	0	0.00348614	0.0233467	0	0	0	0.00635475	0.00283729	0.000491277	0	0	0.00446278	0	0	0	0	0	0.00110035	0	0.000382286	0	0.00988491	0.0070087	0.00609019	0	0	0	0.00149597	0.000447551	0	0.000172121	0.00948657	0.0149849	0.000204099	0	0.000450506	0	0.0054984	0	0	0	0	0.00782187	0	0	0.00191055	0
Anaerostipes_caccae	0	0	0	0	0	0	0	0	0	0	0	0	0	0	0	0	0	0	0	0	0	0	0	0	0	0	0	0	0	0	0	0	0	0	0	0	0	0	0	0	0	0	0	0	0	0	0	0	0
Anaerostipes_hadrus	0.000252964	0	0	0	0	0	0	0	0	0.000376589	0.000272765	0.000163923	0	0	0	0.000817133	0	0	0	0.005958	0	0.0133634	0	0.000233486	0	0	0	0	0	0	0	0	0	0	0.000220311	0	0	0	0	0	0	0.000296279	0	0	0.000327379	0	0	0.000192327	0
Blautia_hansenii	0	0	0	0	0	0	0	0	0	0	0	0	0	0	0	0	0	0	0	0	0	0	0	0	0	0	0	0	0	0	0	0	0	0	0	0	0	0	0	0	0	0	0	0	0	0	0	0	0
Blautia_producta	0	0	0	0	0	0	0	0	0	0	0	0	0	0	0	0	0	0.00149695	0	0	0	0	0	0	0	0	0	0	0	0	0	0	0	0	0	0	0	0	0.0001485	0	0	0	0	0	0	0	0	0	0
Ruminococcus_gnavus	0.000156802	0	0.0012159	0.0105236	0.0200871	0.000503454	0	0.00237301	0	0.000380895	0.00821598	0	0.00215536	0	0.0146995	0.00857124	0.00407033	0.0025118	0.00216587	0.0266653	0.000557326	0.0589608	0.0131517	0.00236179	0.000117451	0	0.0926666	0.00343545	0.00412686	0.00351963	0	0.00476105	0	0.000235571	0.00536301	0.0154897	0.00220895	0	0.0130285	0.00060268	0.0166654	0.00166557	0.0124424	0.000231507	0	0.00546261	0.00024434	0	0.0158195
Ruminococcus_obeum	0.0153105	0.000834641	0.0113245	0.000242567	0.000981661	0.00160344	0.00171029	0.00240479	0.000529638	0.00416411	0.00221665	0.00128866	0.00108899	0.0016458	0.000568952	0.000918187	0	0.00442398	0.000431292	0.00163897	0.00230911	0.0015805	0	0.000226377	0.0028045	0.00414954	0	0.000618967	0.00387113	0.00102625	0.00100674	0.00125806	0.00163058	0.0182205	0.00453639	0.00292839	0.000349381	0.0005589	0.00168683	0.00215613	0.000792491	0.000304887	0.00391305	0.000387914	0.00404071	0.000227425	0.00189216	0.00434523	0.00466446
Ruminococcus_torques	0.00515765	0.00464134	0.00842938	0.00564291	0.00261873	0.00684257	0.0102973	0.000813766	0.000482172	0.00137348	0	0.00331738	0.00714331	0.00136362	0.00013456	0.00644802	0	0.000524442	0.00428621	0.000989748	0.0123636	0.0126788	0.00480374	0.0159145	0.00571403	0.000800972	0.000430142	0.000188573	0.000407419	0.00308044	0.00588322	0.0125762	0.00436753	0.000721056	0.00115588	0.00259631	0.00524444	0.000412838	0.00767186	0.0135523	0.00322414	0.00172723	0.0185105	0.00159922	0.00254339	0.00120469	0.00969031	0.0178052	0.000634297
Coprococcus_catus	0	0.000335039	0	0	0	0	0.000150593	0	0.000203984	0.00164103	0	0.000593644	0.000694939	0	0	0	0	0	0	0	0	0	0	0	0	0	0	0	0	0	0	0	0.00119028	0.000989457	0.00141311	0	0	0.000232716	0	0.00105038	0	0	0.000415741	0	0.00228385	0	0.000298593	0.000841894	0
Coprococcus_comes	0.0086172	0.00957803	0.0107711	0	0.00333452	0.000867745	0.00244634	0	0.000381932	0.00281746	0	0.0049445	0	0.00265752	0	0.00480965	0	0.0019355	0.00234244	0	0.00792633	0.0267494	0	0.00164341	0	0.00888508	0	0	0.000610979	0	0.00399734	0.0135489	0.0112622	0.00160445	0.0537328	0.00647249	0.00129472	0.00181575	0.00198994	0	0	0.0180755	0.0184985	0.000291787	0.0201647	0.00136545	0	0.00309715	0
Coprococcus_eutactus	0	0	0	0	0	0	0	0	0	0	0	0	0	0	0	0	0	0	0	0	0	0	0	0	0	0	0	0	0	0	0	0	0	0	0	0	0	0	0	0	0	0	0	0	0	0	0	0	0
Coprococcus_sp_ART55_1	0	0	0	0	0	0	0	0	0	0	0.0107209	0	0	0	0	0	0	0	0	0	0	0	0	0	0	0.0605031	0	0	0	0	0	0	0	0.070295	0	0	0	0	0	0	0	0	0	0	0.0653245	0	0	0	0
Dorea_formicigenerans	0.00142783	0.000469536	0.00263484	0	0.00028159	0.000514976	0	0	0.000857495	0.000401722	0.00324665	0.000635075	0.00168917	0.000432335	0	0.000525178	0	0.00213911	0.000794954	0	0.00105568	0	0	0.00369783	0.00244313	0.00142533	0	0.00220903	0.00128404	0.00272985	0.000834566	0.000119877	0.0115326	0.00263007	0	0.00148207	0.000497893	0.000518327	0	0	0.00469316	0.000316598	0.000707951	0.000166521	0.0111424	0	0.00113121	0.00495995	0
Dorea_longicatena	0.000829339	0.000263582	0.00172893	0.000258785	0.000784388	0.00209367	0	0	0.00138803	0.000164113	0	0.00223948	0.00299909	0.00139687	0	0.0031999	0.000245555	0.000694318	0.000370765	0	0.00245249	0	0.0109815	0	0.00733961	0.00262258	0	0.00175251	0	0.000631205	0.000504173	0.00062162	0.00307376	0.000539631	0.000728768	0.0092038	0.000260274	0.00171236	0	0.00174467	0.000556867	0.000315897	0.000628967	0	0.0192462	0.000538733	0.000352346	0.0109138	0
Lachnospiraceae_bacterium_1_1_57FAA	0.00120068	0	0.00362616	0	0	0	0.00281051	0.00181159	0	0.00181195	0	0.00135812	0	0.00404748	0	0.00173992	0	0	0.00159031	0	0.00458718	0	0	0.00141003	0.00165464	0.000133462	0	0	0.000753961	0.000522483	0	0.000460882	0.00288084	0.000193346	0	0	0	0.000296831	0	0.0115759	0.000683541	0.004785	0.00196228	0.000730268	0.00323537	0	0.000509099	0.000471857	0.00149968
Lachnospiraceae_bacterium_1_4_56FAA	0	0	0.000142876	0.00058094	0.001586	0	0	0.000343972	0	0	0	0	0.000417664	0	0	0	0	0.000337449	0	0.000234124	0	0	0.000783223	0.00039168	0.000185597	0	0	0	0.000605672	0	0	0	0	0	0	0.000183169	0	0	0.000665247	0.000143662	0	0	0.000260476	0	0	0.00023213	0	0.000292345	0
Lachnospiraceae_bacterium_2_1_58FAA	0	0.000237223	0.00180712	0	0.00258749	0.00303836	0	0.000316515	0	0	0	0.000292819	0.000287081	0	0.000104046	0	0.000411527	0.00057039	0	0.00947357	0	0.00372411	0	0	0	0	0	0.000209792	0.000486821	0.000507667	0	0.00037155	0	0	0	0.00185232	0.00122928	0	0.00176459	0.000252385	0.00859173	0.000224912	0	0	0	0.00114123	0	0	0.000417728
Lachnospiraceae_bacterium_3_1_46FAA	0.000156302	0	0	0	0	0.000354672	0.00362906	0	0	0	0	0.000108281	0	0.00181589	0	0.000251633	0	0.000155361	0.000577858	0	0.00126965	0	0.000187164	0	0	0.000288951	0	0	0	0	0	0	0	0.000113038	0	0.000459173	0.000801865	0.000118412	0	0.00011553	0	0	0.0116065	0	0.00103066	0.000218216	0.000232828	0.00052502	0
Lachnospiraceae_bacterium_3_1_57FAA_CT1	0	0	0	0	0.00116882	0	0	0.000289258	0	0	0	0	0	0	0	0	0	0.00104028	0	0	0	0	0	0	0	0	0	0	0.000573431	0	0	0	0	0	0	0	0	0	0	0	0	0	0	0	0	0	0	0	0
Lachnospiraceae_bacterium_4_1_37FAA	0	0	0	0.000205626	0	0	0	0	0	0	0	0	0	0	0	0	0	0	0	0.00012552	0	0	0	0.000291157	0	0	0	0	0	0	0	0	0	0	0	0	0	0	0	0	0	0	0	0	0	0	0	0	0
Lachnospiraceae_bacterium_5_1_57FAA	0	0	0	0	0	0	0	0.000464664	0	0	0	0	0	0	0	0.00020751	0	0	0	0	0	0	0	0	0	0	0	0	0	0	0	0	0	0	0	0	0	0	0	0	0.000180148	0	0	0	0.000259642	0	0	0	0
Lachnospiraceae_bacterium_5_1_63FAA	0.00282534	0.000150833	0.000369255	0	0.00111805	0.000821757	0	0.000437307	0.000138193	0.000397216	0.000175971	0.00154766	0.000832325	0.000339076	0	0.00105856	0.000700327	0.00385268	0.000103146	0.000148442	0.00133304	0.00706564	0.000106908	0.00172001	0.00095314	0.000166402	0.000343012	0.00179194	0	0	0	0.00012859	0.000166193	0	0.00243963	0.000100748	0	0	0	0.000435491	0.00216248	0.00076492	0.00022594	0	0.00157876	0.000701395	0.00057076	0.000928095	0
Lachnospiraceae_bacterium_6_1_63FAA	0	0	0	0.000141856	0	0	0	0	0	0	0	0	0	0	0	0	0	0	0	0	0	0	0	0.000308578	0	0	0	0	0	0	0	0	0	0	0	0	0	0	0.000139394	0	0	0	0	0	0	0	0	0	0
Lachnospiraceae_bacterium_7_1_58FAA	0	0	0.000361245	0.000147562	0.00128909	0.000132351	0	0	0	0.000138981	0.00106834	0	0.000417063	0	0	0.00258207	0.000241651	0	0.000172377	0	0	0	0.000434044	0	0	0	0	0	0	0	0.000210925	0.000198193	0	0	0	0	0	0	0.000407574	0	0	0	0.000140449	0	0	0	0.000197494	0	0
Lachnospiraceae_bacterium_8_1_57FAA	0	0	0	0	0	0	0	0	0	0.00121097	0	0	0	0	0	0	0	0.000198205	0	0	0	0	0	0	0	0.00252206	0	0.000111702	0	0	0	0	0	0	0.000912661	0	0	0.000244437	0	0	0	0	0	0	0	0.000125224	0	0	0.00215699
Lachnospiraceae_bacterium_9_1_43BFAA	0	0	0	0.000960458	0	0	0	0	0	0	0	0	0	0	0	0	0	0	0	0.000573749	0	0.000288622	0	0.000114841	0	0	0	0	0	0	0	0	0	0	0	0	0	0	0	0	0	0	0	0	0	0	0	0	0
Oribacterium_sinus	0	0	0	0	0	0	0	0	0	0	0	0	0	0	0	0	0	0	0	0	0	0	0	0	0	0	0.00014071	0	0	0	0	0	0	0	0	0	0	0	0	0	0	0	0	0	0	0	0	0	0
Roseburia_hominis	0.0027667	0	0.00467115	0	0	0.000999294	0	0.00301599	0	0.00272514	0.00141387	0.00155937	0.000532336	0.124651	0	0	0	0.0875724	0.000160472	0	0.00612358	0	0	0.010205	0.0222723	0.00142173	0	0.00127487	0	0.000429079	0.00344589	0	0.000310581	0.0096888	0.00105873	0	0	0.000790414	0.00330913	0.00190875	0.00241272	0	0.00326236	0	0.012172	0.000239037	0.000115513	0.00379137	0
Roseburia_intestinalis	0.000398359	0	0	0.0133613	0	0	0	0.0726682	0.000145803	0.000434364	0.00690931	0.000244683	0.00183196	0.00638355	0	0	0	0	0	0.00153207	0.0414608	0	0	0.0317579	0.00209719	0.0201496	0	0.021962	0.000170117	0	0.00338866	0	0.00279613	0.00912412	0	0	0.0193973	0.000634735	0	0.000349895	0.000317037	0.00120003	0.0517833	0	0.0228764	0.00153362	0.00434727	0	0.000496289
Roseburia_inulinivorans	0.0832169	0.00247927	0.0101053	0.00393774	0.121003	0.00374049	0.0156546	0.000610199	0.000758657	0.0350639	0.0392954	0.000295821	0	0.000316538	0	0.00995228	0.0722444	0.0451838	0.000598167	0.00623037	0.0349146	0.00166308	0	0.0491943	0.0138292	0.0121671	0.0368544	0.0143319	0.0154952	0.000747134	0.0129335	0	0.0185673	0.00488506	0.205151	0.00203989	0.00230169	0.00326865	0.00916546	0.0307388	0.076491	0.00604589	0.021243	0	0.0706424	0.0968359	0.000365358	0.000605915	0.00049699
Stomatobaculum_longum	0	0	0	0	0	0	0	0	0	0	0	0	0	0	0	0	0	0	0	0	0	0	0	0	0	0	0	0	0	0	0	0	0	0	0	0	0	0	0	0	0	0	0	0	0	0	0	0	0
Oscillibacter_sp_KLE_1745	0	0	0	0	0	0	0	0	0	0	0	0	0	0	0	0	0	0	0	0	0	0	0	0	0	0	0	0	0	0	0	0	0	0	0	0	0	0	0	0	0	0	0	0	0	0	0	0	0
Clostridium_bartlettii	0	0	0.00114581	0	0.000533039	0.00125257	0.000129366	0	0	0.00296625	0.000670951	0.000161421	0.000141789	0	0	0.000644242	0	0.00118813	0	0	0.000290078	0	0	0.000385973	0.000166757	0.000314381	0.00128482	0.000284661	0	0.00125891	0	0	0	0	0	0	0	0.000242333	0	0.000201727	0.000267068	0	0.00189831	0	0	0	0	0	0
Clostridium_difficile	0	0	0	0	0	0	0	0	0	0	0	0	0	0	0	0	0	0	0	0	0	0	0	0	0	0	0	0	0	0	0	0	0	0	0	0	0	0	0	0	0	0	0	0	0	0	0	0	0
Clostridium_hiranonis	0	0	0	0	0	0	0	0	0	0	0	0	0	0	0	0	0	0	0	0	0	0	0	0	0	0	0	0	0	0.000372216	0	0	0	0	0	0	0	0	0.00135011	0	0	0	0	0	0	0	0	0	0
Peptostreptococcus_anaerobius	0	0	0	0	0	0	0	0	0	0	0	0	0	0	0	0	0	0	0	0	0	0	0	0	0	0	0	0	0	0	0	0	0	0	0	0	0	0	0	0	0	0	0	0	0	0	0.000403396	0	0
Peptostreptococcus_stomatis	0	0	0	0	0	0	0	0	0	0	0	0	0	0	0	0	0	0	0	0	0	0	0	0	0	0	0	0	0	0	0	0	0	0	0	0	0	0	0	0	0	0	0	0	0	0	0	0	0
Anaerotruncus_colihominis	0	0	0	0	0.000140795	0.00013175	0	0.000696192	0	0	0	0	0.000616989	0	0	0.000192302	0	0.000175181	0	0	0.000349956	0	0	0	0	0	0	0	0	0	0	0	0	0	0	0	0	0	0	0	0	0	0	0	0.000108959	0	0	0	0.000173536
Faecalibacterium_prausnitzii	0.358641	0.112203	0.115827	0.0179469	0.0255573	0.0207322	0.100179	0.0648366	0.0247097	0.11497	0.0874631	0.0457516	0.0470929	0.148481	0.0391743	0.0809462	0.000340554	0.203679	0.0669372	0.0112574	0.148093	0.00698906	0.00319732	0.0108746	0.239369	0.156824	0.0665246	0.147313	0.00526852	0.0515423	0.0952056	0.00956165	0.106547	0.20723	0.267031	0.00228695	0.00994297	0.0245482	0.0891029	0.105701	0.133064	0.0744858	0.225222	0.0461526	0.214589	0.101219	0.0454561	0.203025	0.0243867
Ruminococcaceae_bacterium_D16	0	0	0	0	0	0	0	0.00580056	0	0.000104436	0.00356026	0	0	0	0	0	0	0	0	0	0	0	0	0	0.000131782	0	0	0	0	0	0	0	0	0	0	0	0	0	0	0	0	0	0	0	0	0	0	0	0
Ruminococcus_bromii	0.184674	0.000298559	0.0450804	0.000171689	0.000199977	0.112903	0.000375081	0.0137507	0.000364007	0.000349454	0.0273284	0	0	0.0205687	0	0	0	0.0528562	0.00906864	0.00437319	0	0.000808608	0	0.0188425	0.0902074	0	0	0	0.0153687	0.000165385	0.0112564	0	0.0809281	0.0594815	0	0	0	0.000334598	0	0.27808	0.000177244	0	0.00706789	0	0.000452747	0.190424	0.0199282	0.00560061	0.00022938
Ruminococcus_callidus	0	0	0	0	0	0.000104097	0.00720024	0	0	0	0.000108806	0.0102397	0	0.00885134	0	0	0	0	0	0	0.000372886	0	0	0	0.000218367	0.00511391	0	0	0	0	0.000308206	0	0	0.0252685	0	0	0	0	0	0	0	0	0	0	0	0	0	0.000204041	0
Ruminococcus_lactaris	0	0	0	0	0	0.00171575	0.00135063	0.00611587	0	0	0	0	0	0	0	0	0	0	0	0	0.000538502	0	0	0	0.00597469	0.00755987	0	0	0	0	0.00981049	0	0	0.00865439	0	0	0	0	0	0	0	0.00110114	0	0	0	0	0.00226813	0.000551451	0
Ruminococcus_sp_5_1_39BFAA	0.0178789	0.00749624	0.0119451	0	0	0	0	0	0.00285888	0	0.0140914	0	0	0	0	0.00778933	0.0108893	0	0	0.00911012	0.0131696	0.00843522	0.00616679	0.0478402	0.00890847	0.00460489	0	0	0.0460607	0	0	0.0067575	0.00751112	0	0.0121526	0.00854663	0	0	0.00711268	0.00270235	0.00446505	0	0.00477146	0	0.0289631	0	0.0101039	0.0171616	0.0116873
Subdoligranulum_sp_4_3_54A2FAA	0	0	0	0	0	0	0	0.00456296	0	0	0	0	0	0	0	0	0	0	0	0	0	0	0	0	0	0	0	0	0	0	0	0	0	0	0	0	0	0	0.00281539	0	0	0	0	0	0	0	0	0	0
Catenibacterium_mitsuokai	0	0	0.00515224	0.00137932	0	0	0	0.00161767	0	0	0	0	0	0	0	0	0	0	0	0	0	0	0	0	0	0	0	0	0	0	0	0	0	0	0	0	0	0	0	0	0	0	0	0	0	0	0	0	0
Clostridium_innocuum	0	0	0	0	0	0	0	0	0	0	0	0	0	0	0	0	0	0	0	0	0	0	0	0	0	0	0	0	0	0	0	0	0	0	0.000269636	0	0	0	0	0	0	0	0	0	0	0	0	0	0.000507198
Clostridium_ramosum	0	0	0	0	0	0	0	0	0	0	0.000142939	0	0	0	0.000644386	0	0	0	0	0	0	0	0	0.000575104	0.000106929	0	0.000223834	0	0.000276052	0	0	0	0	0	0	0	0	0	0	0	0	0	0	0	0	0	0	0	0.000690441
Erysipelotrichaceae_bacterium_21_3	0	0	0	0	0	0	0	0	0	0	0	0	0	0	0.000579557	0	0	0	0	0	0	0	0	0	0	0	0	0	0	0	0	0	0	0	0	0	0	0	0	0	0	0	0.000145755	0	0	0	0	0	0
Erysipelotrichaceae_bacterium_2_2_44A	0	0	0	0	0	0	0	0	0	0	0	0	0	0	0	0	0	0	0	0	0	0	0	0	0	0	0	0	0	0	0	0	0	0	0	0	0	0	0	0	0	0	0	0	0	0	0	0	0
Erysipelotrichaceae_bacterium_3_1_53	0	0	0	0	0	0	0	0	0	0	0	0	0	0	0	0	0	0	0	0	0	0	0	0	0	0	0	0	0	0	0	0	0	0	0	0	0	0	0	0	0	0	0	0	0	0	0	0	0
Erysipelotrichaceae_bacterium_5_2_54FAA	0	0	0	0	0	0	0	0	0	0	0	0	0	0	0.000412483	0	0	0	0	0	0	0	0	0	0	0	0	0	0	0	0	0	0	0	0	0	0	0	0	0	0	0	0	0	0	0	0	0	0
Erysipelotrichaceae_bacterium_6_1_45	0	0	0	0	0.000130481	0	0	0	0	0	0	0	0	0	0	0.000257937	0	0	0	0	0	0	0	0	0	0	0	0.000175761	0.000123557	0	0	0	0	0	0	0	0	0	0	0	0	0	0	0	0	0	0.000168766	0	0.000266409
Eubacterium_biforme	0	0	0	0	0	0	0	0	0	0	0	0	0	0	0	0	0	0	0	0	0	0.000628093	0	0	0	0	0	0	0	0	0	0	0.00109954	0	0	0	0	0	0	0	0	0	0	0	0	0	0	0	0
Eubacterium_cylindroides	0	0	0	0	0	0	0	0	0	0	0	0	0	0	0	0	0	0	0	0	0	0	0	0	0	0	0	0	0.000126962	0	0	0	0	0	0	0	0	0	0	0	0	0	0	0	0	0	0	0	0
Eubacterium_dolichum	0	0	0	0.00748604	0.000647298	0	0	0	0	0	0	0	0	0	0	0	0	0	0	0	0	0	0	0	0	0	0	0	0	0.000327466	0	0	0	0	0.000137369	0.000111564	0.000120219	0	0	0	0.000318639	0	0	0	0	0	0	0	0
Holdemania_filiformis	0	0.000136702	0.00107472	0	0.00012227	0.000236749	0.00152746	0.00135889	0	0.000226194	0	0.000359469	0.00150315	0.000507563	0	0.00088717	0	0	0.000366263	0	0.000267549	0	0	0	0.00152286	0.00014798	0	0	0.000522266	0.000552817	0	0	0	0	0	0	0.00020691	0.000183528	0.000958645	0	0	0	0.000430456	0	0.000390613	0	0	0.000589896	0
Holdemania_sp_AP2	0	0	0	0	0.00127497	0	0	0	0	0	0	0	0	0	0	0	0	0	0	0	0	0	0	0	0	0	0	0	0	0	0	0	0	0	0	0	0	0	0	0	0	0	0	0	0	0	0	0	0
Solobacterium_moorei	0	0.000118862	0	0	0	0	0	0	0	0	0	0	0	0	0	0	0	0	0	0	0	0.000124886	0	0	0	0	0	0	0	0	0	0	0	0	0	0	0	0	0	0	0	0	0.000147757	0	0	0	0	0	0
Turicibacter_sanguinis	0	0	0	0	0	0	0	0	0	0	0	0	0	0	0	0	0	0	0	0	0	0	0	0	0	0	0	0	0	0	0	0	0	0	0	0	0	0	0	0	0	0	0	0	0	0	0	0	0
Acidaminococcus_fermentans	0	0	0	0	0	0	0	0	0	0.000221087	0	0	0	0	0	0	0	0	0	0	0	0	0	0	0	0	0	0	0	0	0	0	0	0	0	0	0	0	0	0	0	0	0	0	0	0	0	0	0
Acidaminococcus_intestini	0	0	0	0	0	0	0	0	0	0	0.000302794	0	0.000193722	0	0	0	0	0	0	0	0	0	0.000226841	0	0	0	0	0	0	0.000158177	0	0	0.000609507	0	0	0	0	0.000182326	0	0	0	0	0	0	0.000775823	0	0	0	0.00341248
Phascolarctobacterium_succinatutens	0	0	0	0	0	0	0	0	0	0	0	0	0	0	0	0	0	0	0.000159571	0	0	0	0	0	0.000100816	0.0823371	0	0.000103595	0	0	0	0	0.157793	0.000229106	0	0.0114203	0	0	0	0	0	0	0	0	0	0.0854665	0	0.000360926	0
Dialister_invisus	0.0152013	0	0.000287554	0.000256983	0.143979	0.0394035	0.00035105	0.00531719	0.000305025	0.000917993	0.000233427	0.362651	0.00381181	0	0.000105347	0.00016909	0.0504044	0.00013494	0	0	0	0	0	0.000922229	0	0	0	0	0	0.0702047	0	0	0	0.00135978	0	0	0	0.00295148	0	0	0	0	0	0.00186968	0	0	0	0	0
Dialister_micraerophilus	0	0	0	0	0	0	0	0	0	0	0	0	0	0	0	0	0	0	0	0	0	0	0	0	0	0	0	0	0	0	0	0	0	0	0	0	0	0	0	0	0	0	0	0	0	0	0	0	0
Dialister_succinatiphilus	0	0	0	0	0	0	0	0	0	0	0	0	0	0	0	0	0	0	0	0	0	0	0	0	0	0	0	0	0	0	0	0	0	0	0	0	0	0	0	0	0	0	0	0	0	0	0	0	0
Megamonas_funiformis	0	0	0	0.020623	0	0.00302103	0	0	0.0246382	0	0	0	0	0	0	0	0	0	0	0	0	0.000226585	0	0	0	0	0	0	0.000941801	0.000745032	0	0.00678684	0	0.000168799	0.000200902	0.0863455	0.182028	0.00806613	0.000221649	0.000117032	0	0.0549091	0	0	0	0	0	0	0
Megamonas_hypermegale	0	0	0	0	0	0.00201181	0	0	0.000383735	0	0	0.000138003	0.000114973	0	0	0.000296557	0.000135841	0.000211218	0.000391675	0.016099	0.000137179	0.000352387	0.00101207	0.000148482	0.000241417	0.00023859	0.00237024	0.000254934	0.00535192	0.00162541	0.000162034	0.00347344	0.000208997	0.000610443	0.000292948	0.0148951	0.00608779	0.0604755	0.00016321	0.00057635	0.000107047	0.134713	0.000217931	0.00474729	0	0	0	0	0
Megamonas_rupellensis	0	0	0	0	0	0	0	0	0	0	0	0.000266399	0.000166005	0.000162977	0.000239306	0.00043293	0.000320633	0.000376089	0.000166074	0.20424	0.000274057	0	0.0488651	0.000164501	0.000231896	0	0.0277976	0.00014193	0.00941861	0.0132155	0.000181109	0.000145515	0.000161972	0.00403147	0	0.016908	0.00467426	0.000557697	0	0.00875097	0	0	0	0.0100908	0	0	0	0	0
Megasphaera_elsdenii	0	0	0	0	0	0	0	0	0	0	0	0	0.000288982	0	0	0	0	0	0.000323444	0	0	0.00224033	0	0	0	0	0	0	0	0	0	0	0.000233212	0	0	0.00028612	0	0	0	0	0	0	0	0	0	0	0	0	0
Megasphaera_micronuciformis	0	0	0	0	0	0	0	0	0	0	0	0	0.000297988	0	0.000305435	0	0.0319261	0.000131036	0	0	0	0	0	0	0	0	0.00464343	0	0	0	0	0	0	0	0	0	0	0	0	0	0	0	0	0	0	0	0	0	0
Mitsuokella_multacida	0	0	0	0	0	0	0	0	0	0	0	0	0	0	0	0	0	0	0.050321	0	0	0	0	0	0.0255449	0	0	0	0	0	0	0	0.0129626	0	0	0	0	0	0	0	0	0	0	0	0	0	0	0	0
Veillonella_atypica	0	0.0001358	0	0	0	0	0	0	0	0	0	0.000335851	0.0042854	0.00137454	0.000185382	0	0	0	0	0.000300988	0	0.000246213	0	0.00050662	0	0	0.0190891	0.000405672	0	0	0	0	0	0	0	0	0	0	0	0.000562234	0.0017396	0.00041399	0.000472401	0	0	0	0	0.00127841	0
Veillonella_dispar	0	0	0	0	0	0	0	0	0	0	0.000156752	0	0.000300089	0	0	0	0	0.00074427	0	0.000112908	0	0.000107089	0	0	0	0	0.0190493	0.00268967	0	0	0	0.00012819	0	0	0	0	0	0	0	0.000115831	0.00214535	0	0.000167978	0	0	0	0	0.000666487	0
Veillonella_parvula	0	0.000235219	0.000950971	0.000179498	0.000701973	0.000506059	0.000207666	0	0	0.000246821	0.000934107	0.00189592	0.0018986	0.000189522	0.000859081	0	0.0205713	0.00333515	0.000164173	0.000706076	0.00150065	0.000698265	0	0	0.00015904	0	0.104836	0.0227012	0.000690881	0.000388233	0	0.000916256	0.000168805	0.000222742	0.00175118	0.000349212	0.000843952	0	0	0.000336479	0.00107408	0.000167658	0.00137586	0	0.00022012	0.00021241	0	0.00365031	0
Veillonella_ratti	0	0	0	0	0	0	0	0	0	0	0	0	0	0	0	0	0	0	0	0	0	0	0	0	0	0	0	0	0	0	0	0	0	0	0	0	0	0	0	0	0.000918565	0	0	0	0	0	0	0	0
Veillonella_sp_HPA0037	0	0	0	0	0	0	0	0	0	0	0	0	0	0	0	0	0	0	0	0	0	0	0	0	0	0	0.00859823	0	0	0	0	0	0	0	0	0	0	0	0	0	0	0	0	0	0	0	0	0	0
Fusobacterium_mortiferum	0	0	0	0.03004	0	0	0	0	0	0	0	0	0	0	0	0	0	0	0	0	0	0.000310894	0	0	0.00017287	0	0	0	0	0	0	0.00430076	0.00025381	0	0	0.0120447	0	0	0	0	0	0	0	0	0	0	0	0	0
Fusobacterium_nucleatum	0	0	0	0	0	0	0	0	0	0	0	0	0	0	0	0	0.00104969	0	0	0	0	0	0	0	0	0	0.000136103	0	0	0	0	0	0	0	0	0	0	0	0	0	0	0	0	0	0	0	0	0	0
Fusobacterium_periodonticum	0	0	0	0	0	0	0	0	0	0	0	0	0	0	0	0	0	0	0	0	0	0	0	0	0	0	0.000711462	0	0	0	0	0	0	0	0	0	0	0	0	0	0	0	0	0	0	0	0	0	0
Fusobacterium_ulcerans	0	0	0	0	0.000177046	0	0	0	0	0	0	0	0	0	0.000196487	0	0	0	0	0	0	0	0	0	0	0	0	0	0	0	0	0	0	0	0	0	0	0	0	0	0.000580399	0	0	0	0	0	0	0	0.000183544
Fusobacterium_varium	0	0	0	0	0.00028089	0	0	0	0	0	0.000523208	0	0	0	0	0.00092349	0	0	0	0	0	0	0.000176643	0	0	0	0.00716059	0	0	0	0	0	0	0	0.000254329	0	0	0	0	0	0.00667469	0	0.00151851	0	0	0.000247145	0.000259054	0	0.000719464
Lautropia_mirabilis	0	0	0	0	0	0	0	0	0	0	0	0	0	0	0	0	0	0	0	0	0	0	0	0	0	0	0	0	0	0	0	0	0	0	0	0	0	0	0	0	0	0	0	0	0	0	0	0	0
Burkholderiales_bacterium_1_1_47	0.00142082	0.00492497	0.0073897	0.000356593	0	0.00129125	0.00196742	0	0.00012167	0	0	0.000671803	0.00224001	0	0.00670077	0.00013247	0	0.000159765	0.00531517	0.001988	0.00142616	0	0.00122759	0	0.00011224	0	0.00048232	0.00725715	0	0	0.00108254	0	0	0	0.00450738	0	0.000207112	0	0	0.0124132	0	0	0.00124011	0	0.000170693	0	0	0.00170701	0
Comamonas_testosteroni	0	0	0	0	0	0	0	0	0	0	0	0	0	0	0	0	0	0	0	0	0	0	0	0	0	0	0	0	0	0	0	0	0	0	0	0	0	0	0	0	0	0	0	0.000139585	0	0	0	0	0
Oxalobacter_formigenes	0	0.000160855	0.00038177	0	0	0	0	0	0	0.00258536	0	0	0	0.000132625	0	0	0	0	0	0	0.000126765	0	0	0	0	0	0	0	0	0	0.000626251	0	0	0.000474475	0	0	0	0	0	0	0	0	0	0	0.000212516	0	0	0	0
Parasutterella_excrementihominis	0.00114564	0.00393248	0.00886131	0	0	0.00198196	0.00299654	0	0.000181353	0.000118254	0.000111108	0.000789591	0.00398642	0	0.000255913	0.00589963	0	0.0018339	0.00745512	0.00155088	0.00251448	0	0.00174349	0	0	0	0.000740806	0	0	0	0.000652453	0	0	0	0.00601524	0	0	0.00166798	0	0.00419683	0	0.000229316	0.00413869	0	0.000136575	0	0.00342436	0.0016064	0
Sutterella_parvirubra	0	0	0	0	0	0	0	0	0	0	0	0	0	0	0	0	0	0	0	0	0	0	0	0	0	0	0	0	0.000342837	0	0	0	0	0	0	0	0	0	0	0	0	0	0	0	0	0	0	0	0
Sutterella_wadsworthensis	0	0	0	0	0	0	0	0	0.0213305	0.035487	0	0	0.01444	0	0	0	0.012151	0	0	0	0	0	0	0	0	0	0	0	0	0	0	0	0.00138852	0	0	0	0	0	0	0	0	0	0	0.000577966	0.00108329	0	0	0	0
Eikenella_corrodens	0	0	0	0	0	0	0	0	0	0	0	0	0	0	0	0	0	0	0	0	0	0	0	0	0	0	0.00119408	0	0	0	0	0	0	0	0	0	0	0	0	0	0	0	0	0	0	0	0	0	0
Bilophila_wadsworthia	0	0.00282834	0.000386276	0.000338973	0	0.00143923	0.000617392	0	0	0.000240613	0.00167342	0.000207255	0.000216337	0	0	0.0052868	0	0.0010659	0.00264238	0	0.00266858	0	0.00122939	0	0.000432526	0	0	0	0	0	0.0002555	0.00531967	0.000102489	0	0	0	0	0	0	0.000497761	0.000292703	0	0	0.000442987	0	0	0.000376169	0.000127751	0.00211506
Desulfovibrio_desulfuricans	0	0	0	0	0	0.000160805	0	0	0	0	0	0	0	0	0	0	0	0.000214422	0	0	0	0	0	0	0	0	0	0	0	0	0.00139978	0	0	0	0	0	0	0	0	0	0	0	0	0	0.000453047	0	0	0	0
Desulfovibrio_piger	0	0	0	0	0	0	0	0	0	0	0	0	0	0	0	0	0	0	0	0	0	0	0	0	0	0.0010733	0	0	0.00483877	0	0	0	0	0.00106673	0	0	0	0	0.00449582	0	0	0	0	0	0	0	0	0	0
Campylobacter_concisus	0	0	0	0	0	0	0	0	0	0	0	0	0	0	0	0	0	0	0	0	0	0	0	0	0	0	0.00173519	0	0	0	0	0	0	0	0	0	0	0	0	0	0	0	0	0	0	0	0	0	0
Campylobacter_curvus	0	0	0	0	0	0	0	0	0	0	0	0	0	0	0	0	0	0	0	0	0	0	0	0	0	0	0	0	0	0	0	0	0	0	0	0	0	0	0	0	0	0	0	0	0	0	0	0	0
Campylobacter_gracilis	0	0	0	0	0	0	0	0	0	0	0	0	0	0	0	0	0	0	0	0	0	0	0	0	0	0	0.000457783	0	0	0	0	0	0	0	0	0	0	0	0	0	0	0	0	0	0	0	0	0	0
Campylobacter_hominis	0	0	0	0	0	0	0	0	0	0	0	0	0	0	0	0	0	0	0	0	0	0	0	0	0	0	0	0	0	0	0	0	0	0	0	0	0	0	0	0	0	0	0	0	0	0	0	0	0
Campylobacter_showae	0	0	0	0	0	0	0	0	0	0	0	0	0	0	0	0	0	0	0	0	0	0	0	0	0	0	0.00238897	0	0	0	0	0	0	0	0	0	0	0	0	0	0	0	0	0	0	0	0	0	0
Campylobacter_ureolyticus	0	0	0	0	0	0	0	0	0	0	0	0	0	0	0	0	0	0	0	0	0	0	0	0	0	0	0	0	0	0	0	0	0	0	0	0	0	0	0	0	0	0	0	0	0	0	0	0	0
Helicobacter_pylori	0	0	0	0	0	0	0	0	0	0	0	0.0101135	0.0101484	0.0100656	0.0121694	0.0198157	0.014219	0.0222805	0	0.0084569	0.0133706	0	0	0	0	0	0	0	0	0	0	0	0	0	0	0	0	0	0	0	0	0	0	0	0	0	0	0	0
Citrobacter_freundii	0	0	0	0	0	0.000456565	0	0	0	0	0	0.000185739	0	0	0.000956424	0	0	0	0	0	0	0.000700909	0	0	0	0	0	0	0	0	0	0	0	0	0	0.0122608	0	0	0	0	0	0	0	0	0.000639549	0	0	0	0
Cronobacter_sakazakii	0	0	0	0	0	0	0	0	0	0	0	0	0	0	0	0	0	0	0	0	0	0	0	0	0	0	0	0	0	0	0	0	0	0	0	0.000178462	0	0	0	0	0	0	0	0	0	0	0	0	0
Enterobacteriaceae_bacterium_9_2_54FAA	0	0	0	0	0	0	0	0	0	0	0	0	0	0	0	0	0	0	0	0	0	0	0	0	0	0	0	0	0	0	0	0	0	0	0	0	0	0	0	0	0	0	0	0	0	0	0	0	0
Enterobacter_aerogenes	0	0	0	0	0.00117453	0	0	0	0	0	0	0	0	0	0	0	0	0	0	0	0.000185141	0	0	0	0	0	0	0	0	0	0	0	0	0	0	0	0	0	0	0	0	0	0	0	0	0	0	0	0
Enterobacter_asburiae	0	0	0	0	0	0	0	0	0	0	0	0	0	0	0	0	0	0	0	0	0	0	0	0	0	0	0	0	0	0	0	0	0	0	0	0	0	0	0	0	0	0	0	0	0	0	0	0	0
Enterobacter_cloacae	0	0	0	0	0	0	0	0	0	0	0	0.000236777	0	0	0	0	0.000565187	0	0	0	0	0.0641877	0	0	0	0	0	0	0.000351648	0	0	0	0	0	0	0.0154485	0.0200767	0	0	0	0	0	0	0	0.00103056	0	0	0.000199535	0
Enterobacter_hormaechei	0	0	0	0	0	0	0	0	0	0	0	0	0	0	0	0	0	0	0	0	0	0	0	0	0	0	0	0	0	0	0	0	0	0	0	0.000136901	0	0	0	0	0	0	0	0	0	0	0	0	0
Enterobacter_mori	0	0	0	0	0	0	0	0	0	0	0	0	0	0	0	0	0	0	0	0	0	0	0	0	0	0	0	0	0	0	0	0	0	0	0	0	0	0	0	0	0	0	0	0	0	0	0	0	0
Escherichia_albertii	0	0	0	0	0	0	0	0	0	0	0	0	0	0	0	0	0	0	0	0.0192487	0	0	0	0	0	0	0	0	0	0	0	0	0	0	0	0	0	0	0	0	0	0	0	0	0	0	0	0	0
Escherichia_coli	0.00259659	0.00402117	0.00322497	0.131311	0.0117119	0.00170142	0.0105828	0.000927116	0.00553451	0.00262571	0.00149996	0.000581936	0.0130037	0.000478513	0.0045112	0.3709	0.00887672	0.0159325	0.00137661	0.00389453	0.0158945	0.0818958	0.00508839	0.025317	0.00447438	0.000196839	0.00342421	0.12172	0.0054163	0.000932241	0.0247868	0.000242058	0.00122052	0.0197638	0.037179	0.147158	0.0336634	0.00201941	0.0341502	0.00379918	0.0363126	0.000252137	0.0188547	0.635907	0.0301893	0.0275578	0.115406	0.0418102	0.0270405
Escherichia_fergusonii	0	0	0	0	0	0	0	0	0	0	0	0	0	0	0	0	0	0	0	0	0	0	0	0	0	0	0	0	0	0	0	0	0	0	0	0	0	0	0	0	0	0	0	0	0	0	0	0	0
Hafnia_alvei	0	0	0	0	0	0	0	0	0	0	0	0	0	0	0	0	0	0	0	0	0	0	0	0	0	0	0	0	0	0	0	0	0	0	0	0	0	0	0	0	0	0	0	0	0	0	0	0	0
Klebsiella_oxytoca	0	0	0	0	0	0	0	0	0	0	0	0	0	0	0	0	0	0	0	0	0	0	0	0	0	0	0	0	0	0	0	0	0	0	0	0.000866671	0	0	0	0	0	0	0	0	0	0	0	0	0
Klebsiella_pneumoniae	0	0	0.00234098	0	0	0	0.00107077	0	0	0	0	0.00353765	0	0	0	0.00020681	0.000685912	0.00130815	0.000597566	0.00185948	0.00325554	0.0711636	0.000471517	0.000333208	0.000369391	0.000408195	0.00036875	0.000525282	0.00154006	0.000587656	0.00036794	0.0206699	0.00027059	0.00256814	0	0.36576	0.0101062	0	0	0	0	0.000847598	0.000897251	0.00194268	0.00431616	0	0	0.000834184	0
Klebsiella_sp_KTE92	0	0	0	0	0	0	0	0	0	0	0	0	0	0	0	0	0	0	0	0	0	0	0	0	0	0	0	0	0	0	0	0	0	0	0	0.00685005	0	0	0	0	0	0	0	0	0	0	0	0	0
Klebsiella_sp_MS_92_3	0	0	0	0	0	0	0	0	0	0	0	0	0	0	0	0	0	0	0	0	0	0.00502576	0	0	0	0	0	0	0	0	0	0	0	0	0	0.00945056	0	0	0	0	0	0	0	0	0	0	0	0	0
Klebsiella_variicola	0	0	0	0	0	0	0	0	0	0	0	0	0	0	0	0	0	0	0	0	0	0.000132819	0	0	0	0	0	0	0	0	0	0	0	0	0	0.000263286	0	0	0	0	0	0	0	0	0	0	0	0	0
Morganella_morganii	0	0	0	0	0	0	0	0	0	0	0	0	0	0	0	0	0.000142148	0	0	0	0	0	0	0	0	0	0	0	0	0	0	0	0	0	0	0	0	0	0	0	0	0	0	0.0538334	0	0	0	0.00018672	0
Proteus_mirabilis	0	0	0	0	0	0	0	0	0	0	0	0	0	0	0	0	0	0	0	0	0	0	0	0	0	0	0	0	0	0	0	0	0	0	0	0	0	0	0	0	0	0	0	0.000297394	0	0	0	0	0
Proteus_penneri	0	0	0	0	0	0	0	0	0	0	0	0	0	0	0	0	0	0	0	0	0	0	0	0	0	0	0	0	0	0	0	0	0	0	0	0	0	0	0	0	0	0	0	0	0	0	0	0	0
Raoultella_ornithinolytica	0	0	0	0	0	0	0	0	0	0	0	0	0	0	0	0	0	0	0	0	0	0	0	0	0	0	0	0	0	0	0	0	0	0	0	0.00219252	0.000134013	0	0	0	0	0	0	0	0	0	0	0	0
Salmonella_enterica	0	0	0	0	0	0	0	0	0	0	0	0	0	0	0	0	0.00106861	0	0	0	0	0	0	0	0	0	0	0	0	0	0	0	0	0	0	0	0	0	0	0	0	0	0	0	0	0	0	0	0
Shigella_sonnei	0	0	0	0	0	0	0	0	0	0	0	0	0	0	0	0	0	0	0	0	0	0	0	0	0	0	0	0	0	0	0	0	0	0	0	0	0	0	0	0	0	0	0	0	0	0	0	0	0
Aggregatibacter_aphrophilus	0	0	0	0	0	0	0	0	0	0	0	0	0	0	0	0	0	0	0	0	0	0	0	0	0	0	0	0	0	0	0	0	0	0	0	0	0	0	0	0	0	0	0	0	0	0	0	0	0
Aggregatibacter_segnis	0	0	0	0	0	0	0	0	0	0	0	0	0	0	0	0	0	0	0	0	0	0	0	0	0	0	0.000116073	0	0	0	0	0	0	0	0	0	0	0	0	0	0	0	0.000465293	0	0	0	0	0	0
Haemophilus_haemolyticus	0	0	0	0	0	0	0	0	0	0	0	0	0	0	0	0	0	0	0	0	0	0	0	0	0	0	0	0	0	0	0	0	0	0	0	0	0	0	0	0	0	0	0	0	0	0	0	0	0
Haemophilus_parainfluenzae	0.000256667	0.000280719	0.00119037	0.00113195	0	0	0.000252824	0	0	0	0.0030942	0.00876826	0.00377768	0.00528979	0.000167474	0	0.000186193	0.0131641	0	0.000843508	0	0.00026096	0	0	0.000204237	0.000853836	0.0600909	0.00855054	0.000324814	0.000356098	0.00016344	0	0.00120696	0.00373478	0.00676752	0	0.00148905	0	0	0.000325767	0.00563696	0.000119212	0.0206799	0	0	0.003841	0.000396489	0.00622755	0
Haemophilus_paraphrohaemolyticus	0	0	0	0	0	0	0	0	0	0	0	0	0	0	0	0	0	0	0	0	0	0	0	0	0	0	0	0	0	0	0	0	0	0	0	0	0	0	0	0	0	0	0	0	0	0	0	0	0
Haemophilus_sputorum	0	0	0	0	0	0	0	0	0	0	0	0	0	0	0	0	0	0	0	0	0	0	0	0	0	0	0	0	0	0	0	0	0	0	0	0	0	0	0	0	0	0	0	0	0	0	0	0	0
Acinetobacter_parvus	0	0	0	0	0	0	0	0	0	0	0	0	0	0	0	0	0	0	0	0	0	0	0	0	0	0	0	0	0	0	0	0	0	0	0	0	0	0	0	0	0	0	0	0	0	0	0	0	0
Pseudomonas_aeruginosa	0	0	0	0	0	0	0	0	0	0	0	0	0	0	0	0	0	0	0	0	0	0	0	0	0	0	0	0	0.000351648	0	0	0	0	0	0	0	0	0	0	0	0	0	0	0	0	0	0	0	0
Pseudomonas_caeni	0	0	0	0	0	0	0	0.0016576	0	0	0	0	0	0	0	0	0	0	0	0	0	0	0	0	0	0	0	0	0	0	0	0	0	0	0	0	0	0	0	0	0	0	0	0	0	0	0	0	0
Pyramidobacter_piscolens	0	0	0	0	0	0	0	0	0	0	0	0	0	0	0	0	0	0	0	0	0	0	0	0	0	0	0	0	0	0	0	0	0	0	0	0	0	0	0	0	0	0	0	0	0	0	0	0	0
Synergistes_sp_3_1_syn1	0	0	0	0	0	0	0	0	0	0	0	0	0	0	0	0	0	0	0	0	0	0	0	0	0	0	0	0	0.00547788	0	0	0	0	0	0	0	0	0	0	0	0	0	0	0	0	0	0	0	0
Akkermansia_muciniphila	0.000188222	0	0.000657009	0.000133147	0.000142097	0.0621043	0.00113185	0.000302032	0.000223612	0.0119161	0.107021	0	0	0.0164196	0	0	0	0	0.000277424	0	0	0	0	0	0	0	0	0	0	0	0.031515	0	0	0.0264684	0	0	0	0	0	0	0	0	0	0	0.00236529	0	0	0.00264282	0
[truncated: 9 more columns]

## Sheet: TableS5
TableS5 Comparison of gut microbial compositional features at genus level between the groups (Wilcoxon rank-sum test)
																BMI-MRS 3group
	BMI 2group					MRS 2group							Median			Ctrl_Lean-Ctrl_AW			Ctrl_Lean-NAFLD_AW			Ctrl_AW-NAFLD_AW
	pvalue	FDR	median.Control	median.AW	Enrichment.Direction	pvalue	FDR	median.Control	median.NAFLD	Enrichment.Direction			Ctrl_Lean	Ctrl_AW	NAFLD_AW	pvalue	FDR	Enrichment.Direction	pvalue	FDR	Enrichment.Direction	pvalue	FDR	Enrichment.Direction
Acidaminococcus	0.207038	0.487147	0	0	NONE	0.260561	0.744461	0	0.000116928	NONE		Acidaminococcus	0	0	0.000116928	0.404811	0.699816	NONE	0.185464	0.463659	NONE	0.613546	0.929649	NONE
Adlercreutzia	0.0179207	0.0796477	0	0	NONE	0.0234457	0.203211	0	0	NONE		Adlercreutzia	0	0	0	0.183933	0.565946	NONE	0.0109058	0.0623188	NONE	0.16826	0.929649	NONE
Akkermansia	0.000137697	0.00275395	0.000223428	0	Control	0.0219482	0.203211	0	0	NONE		Akkermansia	0.000223428	0	0	0.0068749	0.0961612	NONE	0.000538221	0.00717627	Ctrl_Lean	0.784411	0.929649	NONE
Alistipes	0.00498311	0.0498311	0.0684759	0.00451417	Control	0.0394516	0.204732	0.045235	0.00431953	NONE		Alistipes	0.0684759	0.0202238	0.00431953	0.0458916	0.249327	NONE	0.00493838	0.0329225	Ctrl_Lean	0.537306	0.929649	NONE
Anaerostipes	0.982719	0.982719	0	0	NONE	1	1	0	0	NONE		Anaerostipes	0	0	0	1	1	NONE	0.974436	0.999422	NONE	0.975338	0.975338	NONE
Anaerotruncus	0.74946	0.898591	0	0	NONE	0.360872	0.856692	0	0	NONE		Anaerotruncus	0	0	0	0.843679	0.928392	NONE	0.510319	0.703889	NONE	0.386834	0.929649	NONE
Bacteroides	0.127687	0.319218	0.414242	0.231914	NONE	0.385511	0.856692	0.382727	0.225291	NONE		Bacteroides	0.414242	0.311849	0.225291	0.216443	0.577182	NONE	0.158052	0.421471	NONE	0.970283	0.975338	NONE
Bifidobacterium	0.263182	0.500475	0.0155023	0.0101787	NONE	0.5026	0.913647	0.0122862	0.0133993	NONE		Bifidobacterium	0.0155023	0.00946733	0.0133993	0.318289	0.636578	NONE	0.331228	0.630911	NONE	0.890047	0.962213	NONE
Bilophila	0.929239	0.953066	0.00638364	0.00275647	NONE	0.833296	0.925885	0.00510356	0.00189107	NONE		Bilophila	0.00638364	0.00457504	0.00189107	0.858762	0.928392	NONE	1	1	NONE	0.743933	0.929649	NONE
Blautia	0.765201	0.898591	0.0103836	0.00895234	NONE	0.535753	0.913647	0.0103613	0.00895234	NONE		Blautia	0.0103836	0.00862543	0.00895234	0.953414	0.977861	NONE	0.621879	0.795645	NONE	0.610308	0.929649	NONE
Clostridium	0.355771	0.592952	0.00428638	0.00225994	NONE	0.673819	0.92368	0.00373676	0.00242995	NONE		Clostridium	0.00428638	0.00179675	0.00242995	0.423188	0.699816	NONE	0.41577	0.674239	NONE	0.929913	0.975338	NONE
Collinsella	0.0764633	0.22446	0.000298683	0.00157857	NONE	0.578608	0.92368	0.00115874	0.00135061	NONE		Collinsella	0.000298683	0.00232577	0.00135061	0.0933337	0.373335	NONE	0.132445	0.378414	NONE	0.602551	0.929649	NONE
Coprobacillus	0.554258	0.781917	0	0	NONE	0.811254	0.925885	0	0	NONE		Coprobacillus	0	0	0	0.368596	0.699816	NONE	0.797934	0.911925	NONE	0.533582	0.929649	NONE
Coprococcus	0.586438	0.781917	0.00265374	0.00238899	NONE	0.918937	0.967302	0.00329361	0.00204755	NONE		Coprococcus	0.00265374	0.00361485	0.00204755	0.439899	0.699816	NONE	0.781407	0.911925	NONE	0.658699	0.929649	NONE
Dialister	2.63945e-05	0.00105578	0.000350793	0	Control	0.0319151	0.204732	0.00010743	0	NONE		Dialister	0.000350793	0	0	0.00121567	0.0486269	Ctrl_Lean	0.000190082	0.00380163	Ctrl_Lean	0.747154	0.929649	NONE
Dorea	0.569662	0.781917	0.00260775	0.0022297	NONE	0.548188	0.913647	0.0024418	0.00258183	NONE		Dorea	0.00260775	0.00140947	0.00258183	0.858762	0.928392	NONE	0.478123	0.683033	NONE	0.782172	0.929649	NONE
Eggerthella	0.287773	0.500475	0.000241424	0	NONE	0.377143	0.856692	0.000163438	0	NONE		Eggerthella	0.000241424	6.08163e-05	0	0.472376	0.699816	NONE	0.286314	0.575061	NONE	0.688578	0.929649	NONE
Enterobacter	0.386847	0.618955	0	0	NONE	0.766275	0.925885	0	0	NONE		Enterobacter	0	0	0	0.406015	0.699816	NONE	0.455111	0.674239	NONE	0.851936	0.946595	NONE
Escherichia	0.0229824	0.0919294	0.00343603	0.0153431	NONE	0.733594	0.92368	0.00840073	0.0088706	NONE		Escherichia	0.00343603	0.0181144	0.0088706	0.00721209	0.0961612	NONE	0.11605	0.357077	NONE	0.350069	0.929649	NONE
Eubacterium	0.831245	0.923606	0.0264972	0.0221374	NONE	0.482977	0.913647	0.0265217	0.0198932	NONE		Eubacterium	0.0264972	0.0375041	0.0198932	0.830351	0.928392	NONE	0.636516	0.795645	NONE	0.505451	0.929649	NONE
Faecalibacterium	0.860574	0.93035	0.0645486	0.0756733	NONE	0.257299	0.744461	0.0874124	0.0744591	NONE		Faecalibacterium	0.0645486	0.0959364	0.0744591	0.247488	0.582325	NONE	0.621879	0.795645	NONE	0.18093	0.929649	NONE
Flavonifractor	0.0785609	0.22446	0.00020041	0	NONE	0.653162	0.92368	0.000150833	0	NONE		Flavonifractor	0.00020041	5.80624e-05	0	0.0498654	0.249327	NONE	0.213419	0.502162	NONE	0.632849	0.929649	NONE
Fusobacterium	0.260292	0.500475	0	0	NONE	0.971847	0.996766	0	0	NONE		Fusobacterium	0	5.78745e-05	0	0.199246	0.569276	NONE	0.40826	0.674239	NONE	0.498286	0.929649	NONE
Haemophilus	0.786267	0.898591	0.000256526	0.000325719	NONE	0.738944	0.92368	0.000396268	0.000260535	NONE		Haemophilus	0.000256526	0.000724045	0.000260535	0.601227	0.801636	NONE	0.967996	0.999422	NONE	0.556474	0.929649	NONE
Holdemania	0.0462438	0.154146	0.000236667	0	NONE	0.443362	0.886724	0.000164447	0	NONE		Holdemania	0.000236667	0	0	0.0680053	0.302246	NONE	0.092704	0.309013	NONE	0.698782	0.929649	NONE
Klebsiella	0.0102503	0.0585731	0	0.000470755	NONE	0.00591085	0.118217	0	0.000524962	NONE		Klebsiella	0	0.00011228	0.000524962	0.232628	0.581569	NONE	0.00239797	0.0239797	NAFLD_AW	0.144126	0.929649	NONE
Lactobacillus	0.527866	0.781917	0	0	NONE	0.422817	0.886724	0	0	NONE		Lactobacillus	0	0	0	0.830379	0.928392	NONE	0.434989	0.674239	NONE	0.577516	0.929649	NONE
Megamonas	0.0100371	0.0585731	0.00061774	0.00131978	NONE	1.87072e-05	0.000748288	0.00063455	0.00153629	NAFLD		Megamonas	0.00061774	0.000681109	0.00153629	0.922432	0.970981	NONE	4.67712e-05	0.00187085	NAFLD_AW	0.0027068	0.108272	NONE
Megasphaera	0.0120967	0.0604833	0	0.000612659	NONE	0.11454	0.416507	0	0.000533264	NONE		Megasphaera	0	0.000699499	0.000533264	0.0399601	0.249327	NONE	0.0158186	0.070305	NONE	0.806402	0.929649	NONE
Odoribacter	0.00279014	0.0372019	0.00407954	0	Control	0.0254014	0.203211	0.00203425	0	NONE		Odoribacter	0.00407954	0	0	0.034223	0.249327	NONE	0.00364559	0.0291647	Ctrl_Lean	0.391838	0.929649	NONE
Oscillibacter	0.0101249	0.0585731	0.00209338	0.00053522	NONE	0.0599487	0.239795	0.00195527	0.000361888	NONE		Oscillibacter	0.00209338	0.000906234	0.000361888	0.0456946	0.249327	NONE	0.014159	0.070305	NONE	0.499561	0.929649	NONE
Parabacteroides	0.223071	0.495714	0.0194915	0.0128896	NONE	0.877084	0.948199	0.0146886	0.0161604	NONE		Parabacteroides	0.0194915	0.0116507	0.0161604	0.119496	0.39832	NONE	0.451002	0.674239	NONE	0.64564	0.929649	NONE
Parasutterella	0.280295	0.500475	0.000255814	0	NONE	0.381989	0.856692	0.000203057	0	NONE		Parasutterella	0.000255814	0.000169784	0	0.530824	0.744713	NONE	0.247173	0.549273	NONE	0.766503	0.929649	NONE
Prevotella	0.0944641	0.251904	0.00125942	0.000699716	NONE	0.0490939	0.218195	0.00117229	0.000611302	NONE		Prevotella	0.00125942	0.0010032	0.000611302	0.539917	0.744713	NONE	0.0403247	0.146635	NONE	0.230557	0.929649	NONE
Roseburia	0.902152	0.949633	0.0157249	0.0196964	NONE	0.710407	0.92368	0.0157249	0.0196964	NONE		Roseburia	0.0157249	0.0198588	0.0196964	0.682342	0.880442	NONE	0.937989	0.999422	NONE	0.610308	0.929649	NONE
Rothia	0.027148	0.0987201	0	0	NONE	0.0409463	0.204732	0	0	NONE		Rothia	0	0	0	0.11505	0.39832	NONE	0.0177236	0.0708943	NONE	0.347551	0.929649	NONE
Ruminococcus	0.455533	0.700821	0.00891951	0.0134765	NONE	0.808973	0.925885	0.0197784	0.0108818	NONE		Ruminococcus	0.00891951	0.0264591	0.0108818	0.313271	0.636578	NONE	0.674237	0.817257	NONE	0.421204	0.929649	NONE
Streptococcus	0.237578	0.500163	0.0015147	0.00344851	NONE	0.634417	0.92368	0.00344453	0.00313547	NONE		Streptococcus	0.0015147	0.00371904	0.00313547	0.313271	0.636578	NONE	0.28753	0.575061	NONE	0.813443	0.929649	NONE
Subdoligranulum	0.619017	0.798732	0.0064747	0.00489859	NONE	0.229991	0.744461	0.0064747	0.00173014	NONE		Subdoligranulum	0.0064747	0.00684788	0.00173014	0.830351	0.928392	NONE	0.372048	0.674239	NONE	0.285514	0.929649	NONE
Veillonella	0.663348	0.829184	0.00103128	0.000966045	NONE	0.702371	0.92368	0.000982012	0.000966045	NONE		Veillonella	0.00103128	0.000733513	0.000966045	0.46443	0.699816	NONE	0.885158	0.983509	NONE	0.443129	0.929649	NONE

## Sheet: TableS6
TableS6 Comparison of gut microbial compositional features at species level between the groups (Wilcoxon rank-sum test)
																BMI-MRS 3group
	BMI 2group					MRS 2group							Median			Ctrl_Lean-Ctrl_AW			Ctrl_Lean-NAFLD_AW			Ctrl_AW-NAFLD_AW
	pvalue	FDR	median.Control	median.AW	Enrichment.Direction	pvalue	FDR	median.Control	median.NAFLD	Enrichment.Direction			Ctrl_Lean	Ctrl_AW	NAFLD_AW	pvalue	FDR	Enrichment.Direction	pvalue	FDR	Enrichment.Direction	pvalue	FDR	Enrichment.Direction
Adlercreutzia_equolifaciens	0.0179207	0.119045	0	0	NONE	0.0234457	0.272556	0	0	NONE		Adlercreutzia_equolifaciens	0	0	0	0.183933	0.606667	NONE	0.0109058	0.0724456	NONE	0.16826	0.957654	NONE
Akkermansia_muciniphila	0.000137697	0.00640293	0.000223612	0	Control	0.0219482	0.272556	0	0	NONE		Akkermansia_muciniphila	0.000223612	0	0	0.0068749	0.17355	NONE	0.000538221	0.0125136	Ctrl_Lean	0.784411	0.969047	NONE
Alistipes_finegoldii	0.842289	0.932473	0	0	NONE	0.445466	0.828566	0	0	NONE		Alistipes_finegoldii	0	0	0	0.804342	0.959023	NONE	0.627709	0.842706	NONE	0.441652	0.957654	NONE
Alistipes_indistinctus	0.119412	0.411309	0.000406221	0	NONE	0.431716	0.828566	0	0	NONE		Alistipes_indistinctus	0.000406221	0	0	0.201273	0.606667	NONE	0.164932	0.511289	NONE	0.939871	0.993428	NONE
Alistipes_onderdonkii	0.856433	0.932473	0	0	NONE	0.536827	0.893282	0	0	NONE		Alistipes_onderdonkii	0	0	0	0.860085	0.964574	NONE	0.684963	0.884744	NONE	0.549995	0.969047	NONE
Alistipes_putredinis	0.00100156	0.0232862	0.0566506	0.000148091	Control	0.0223037	0.272556	0.0299603	0.000135129	NONE		Alistipes_putredinis	0.0566506	0.000483072	0.000135129	0.0117702	0.182438	NONE	0.00166534	0.0268633	Ctrl_Lean	0.502727	0.957654	NONE
Alistipes_shahii	0.470704	0.754749	0.000442717	0	NONE	0.24343	0.686031	0.000442717	0	NONE		Alistipes_shahii	0.000442717	0.000651931	0	0.918916	0.981568	NONE	0.314976	0.620997	NONE	0.3463	0.957654	NONE
Anaerostipes_hadrus	0.944828	0.976323	0	0	NONE	0.776797	0.969332	0	0	NONE		Anaerostipes_hadrus	0	0	0	0.938571	0.981568	NONE	0.865235	0.975515	NONE	0.780622	0.969047	NONE
Bacteroides_caccae	0.143589	0.460474	0.000456736	0.000179167	NONE	0.464576	0.845855	0.000456736	0.000179167	NONE		Bacteroides_caccae	0.000456736	0.000364233	0.000179167	0.245839	0.606667	NONE	0.17441	0.516986	NONE	0.904265	0.993428	NONE
Bacteroides_cellulosilyticus	0.207038	0.518436	0.000125538	0	NONE	0.157693	0.507589	0	0	NONE		Bacteroides_cellulosilyticus	0.000125538	0	0	0.580135	0.894335	NONE	0.139592	0.467604	NONE	0.377053	0.957654	NONE
Bacteroides_coprocola	0.0913055	0.353809	0.000226013	0	NONE	0.104493	0.425095	0.000187155	0	NONE		Bacteroides_coprocola	0.000226013	0	0	0.571002	0.894335	NONE	0.0386177	0.184816	NONE	0.506276	0.957654	NONE
Bacteroides_dorei	0.0271445	0.140247	0.00403292	0.000593413	NONE	0.0487445	0.29226	0.00147983	0.000593413	NONE		Bacteroides_dorei	0.00403292	0.000668658	0.000593413	0.118398	0.579528	NONE	0.0267054	0.137978	NONE	0.293031	0.957654	NONE
Bacteroides_faecis	0.00661351	0.064034	0.000146888	0	NONE	0.0502813	0.29226	0	0	NONE		Bacteroides_faecis	0.000146888	0	0	0.0743101	0.579528	NONE	0.00859632	0.0724456	NONE	0.493537	0.957654	NONE
Bacteroides_finegoldii	0.966588	0.977095	0	0	NONE	0.883066	0.980535	0	0	NONE		Bacteroides_finegoldii	0	0	0	0.981568	0.981568	NONE	0.925219	0.975515	NONE	0.894294	0.993428	NONE
Bacteroides_fragilis	0.858936	0.932473	0.00955983	0.00634018	NONE	0.30314	0.727215	0.00761199	0.00341567	NONE		Bacteroides_fragilis	0.00955983	0.00737107	0.00341567	0.593222	0.894335	NONE	0.528361	0.842706	NONE	0.29671	0.957654	NONE
Bacteroides_intestinalis	0.00688537	0.064034	0.000186369	0	NONE	0.106643	0.425095	0.000104315	0	NONE		Bacteroides_intestinalis	0.000186369	0	0	0.0509928	0.505488	NONE	0.010614	0.0724456	NONE	0.926109	0.993428	NONE
Bacteroides_massiliensis	0.00136743	0.0254342	0.000402996	0	Control	0.146047	0.503052	0	0	NONE		Bacteroides_massiliensis	0.000402996	0	0	0.00841457	0.17355	NONE	0.00843812	0.0724456	NONE	0.681539	0.969047	NONE
Bacteroides_nordii	0.26322	0.554626	0	0	NONE	0.0602605	0.294959	0	0	NONE		Bacteroides_nordii	0	0	0	0.981011	0.981568	NONE	0.0847687	0.35834	NONE	0.115731	0.957654	NONE
Bacteroides_ovatus	0.647693	0.896184	0.00943596	0.00580568	NONE	0.298742	0.727215	0.0117854	0.00548596	NONE		Bacteroides_ovatus	0.00943596	0.0145621	0.00548596	0.860856	0.964574	NONE	0.420247	0.737414	NONE	0.37653	0.957654	NONE
Bacteroides_plebeius	0.0143433	0.103578	0	0.000160908	NONE	0.0343568	0.29226	0	0.000160908	NONE		Bacteroides_plebeius	0	9.05961e-05	0.000160908	0.110913	0.579528	NONE	0.00834343	0.0724456	NONE	0.39632	0.957654	NONE
Bacteroides_salyersiae	0.495861	0.781611	0	0	NONE	0.653886	0.935561	0	0	NONE		Bacteroides_salyersiae	0	0	0	0.2638	0.606667	NONE	0.785974	0.962797	NONE	0.297321	0.957654	NONE
Bacteroides_stercoris	0.403794	0.691564	0.010411	0.00822818	NONE	0.617792	0.935561	0.00558611	0.0101951	NONE		Bacteroides_stercoris	0.010411	0.00542505	0.0101951	0.48892	0.857917	NONE	0.44649	0.754974	NONE	0.949876	0.993428	NONE
Bacteroides_thetaiotaomicron	0.00358784	0.047667	0.0159482	0.00534454	Control	0.0156817	0.272556	0.0115326	0.00289607	NONE		Bacteroides_thetaiotaomicron	0.0159482	0.0067952	0.00289607	0.0543535	0.505488	NONE	0.0025372	0.0337085	Ctrl_Lean	0.320948	0.957654	NONE
Bacteroides_uniformis	0.274115	0.554626	0.0149968	0.00316823	NONE	0.143752	0.503052	0.0125583	0.00287769	NONE		Bacteroides_uniformis	0.0149968	0.0116357	0.00287769	0.625981	0.894335	NONE	0.200867	0.559123	NONE	0.266814	0.957654	NONE
Bacteroides_vulgatus	0.916075	0.957247	0.0239054	0.0188081	NONE	0.67612	0.952714	0.0148823	0.0192291	NONE		Bacteroides_vulgatus	0.0239054	0.014667	0.0192291	0.625981	0.894335	NONE	0.876342	0.975515	NONE	0.610308	0.969047	NONE
Bacteroides_xylanisolvens	0.556872	0.823609	0.0029881	0.00102611	NONE	0.814657	0.969332	0.00146239	0.000970887	NONE		Bacteroides_xylanisolvens	0.0029881	0.0011427	0.000970887	0.619994	0.894335	NONE	0.599065	0.842706	NONE	0.909692	0.993428	NONE
Bifidobacterium_adolescentis	0.381963	0.670236	0	0	NONE	0.85468	0.969332	0	0	NONE		Bifidobacterium_adolescentis	0	0.000388853	0	0.251793	0.606667	NONE	0.602591	0.842706	NONE	0.438972	0.957654	NONE
Bifidobacterium_bifidum	0.320442	0.596022	0	0	NONE	0.938204	0.980535	0	0	NONE		Bifidobacterium_bifidum	0	0	0	0.199937	0.606667	NONE	0.562713	0.842706	NONE	0.451083	0.957654	NONE
Bifidobacterium_longum	0.171151	0.497407	0.00572914	0.00406232	NONE	0.472951	0.845855	0.00406232	0.00406932	NONE		Bifidobacterium_longum	0.00572914	0.00334865	0.00406932	0.231607	0.606667	NONE	0.226184	0.559123	NONE	1	1	NONE
Bifidobacterium_pseudocatenulatum	0.775353	0.932473	0.002271	0.00163373	NONE	0.5571	0.893282	0.00212551	0.00135257	NONE		Bifidobacterium_pseudocatenulatum	0.002271	0.00204372	0.00135257	0.9527	0.981568	NONE	0.710772	0.905504	NONE	0.560883	0.969047	NONE
Bilophila_wadsworthia	0.706196	0.925018	0.000216337	0	NONE	0.304961	0.727215	0.000240613	0	NONE		Bilophila_wadsworthia	0.000216337	0.000334436	0	0.791257	0.959023	NONE	0.44378	0.754974	NONE	0.351673	0.957654	NONE
Burkholderiales_bacterium_1_1_47	0.189914	0.517432	0.000671803	0	NONE	0.374708	0.772283	0.000356593	0	NONE		Burkholderiales_bacterium_1_1_47	0.000671803	8.53466e-05	0	0.334543	0.635872	NONE	0.204992	0.559123	NONE	0.839551	0.993428	NONE
Clostridiaceae_bacterium_JC118	0.801949	0.932473	0	0	NONE	0.316418	0.73216	0	0	NONE		Clostridiaceae_bacterium_JC118	0	0	0	0.341867	0.635872	NONE	0.74633	0.937955	NONE	0.191158	0.957654	NONE
Clostridiales_bacterium_1_7_47FAA	0.441922	0.733906	0	0	NONE	0.32278	0.73216	0	0	NONE		Clostridiales_bacterium_1_7_47FAA	0	0	0	0.853367	0.964574	NONE	0.320515	0.620997	NONE	0.514868	0.957654	NONE
Clostridium_asparagiforme	0.0127294	0.103578	0.000128767	0	NONE	0.0445576	0.29226	0	0	NONE		Clostridium_asparagiforme	0.000128767	0	0	0.155949	0.59475	NONE	0.00975657	0.0724456	NONE	0.404994	0.957654	NONE
Clostridium_bartlettii	0.30616	0.58108	0.000129366	0	NONE	0.916648	0.980535	0	0	NONE		Clostridium_bartlettii	0.000129366	0	0	0.234125	0.606667	NONE	0.490804	0.815085	NONE	0.612271	0.969047	NONE
Clostridium_bolteae	0.187701	0.517432	0.000797181	0.000450665	NONE	0.725114	0.969332	0.000546736	0.00047453	NONE		Clostridium_bolteae	0.000797181	0.000243971	0.00047453	0.184548	0.606667	NONE	0.292621	0.60475	NONE	0.668286	0.969047	NONE
Clostridium_citroniae	0.112277	0.401606	0.000187282	0	NONE	0.258746	0.687526	0	0	NONE		Clostridium_citroniae	0.000187282	0	0	0.259467	0.606667	NONE	0.124439	0.448417	NONE	0.728601	0.969047	NONE
Clostridium_hathewayi	0.271535	0.554626	0.000149709	0	NONE	0.210173	0.630518	0.000107633	0	NONE		Clostridium_hathewayi	0.000149709	0	0	0.708933	0.921193	NONE	0.177888	0.516986	NONE	0.459243	0.957654	NONE
Clostridium_leptum	0.0144786	0.103578	0	0	NONE	0.0569787	0.29439	0	0	NONE		Clostridium_leptum	0	0	0	0.110913	0.579528	NONE	0.0159555	0.0927413	NONE	0.404994	0.957654	NONE
Clostridium_nexile	0.353091	0.635553	0	0	NONE	0.971099	0.998164	0	0	NONE		Clostridium_nexile	0	0	0	0.267455	0.606667	NONE	0.521269	0.842706	NONE	0.60839	0.969047	NONE
Clostridium_symbiosum	0.0483615	0.224881	0.000468133	0	NONE	0.0693185	0.322331	0.000251897	0	NONE		Clostridium_symbiosum	0.000468133	0.000170961	0	0.206835	0.606667	NONE	0.0397454	0.184816	NONE	0.31971	0.957654	NONE
Collinsella_aerofaciens	0.124396	0.413173	0.000299108	0.00135151	NONE	0.898978	0.980535	0.00115948	0.00111015	NONE		Collinsella_aerofaciens	0.000299108	0.00232701	0.00111015	0.0933337	0.579528	NONE	0.247982	0.562496	NONE	0.380835	0.957654	NONE
Coprococcus_catus	0.809668	0.932473	0	0	NONE	0.0412722	0.29226	0	0	NONE		Coprococcus_catus	0	0.000226949	0	0.307127	0.635872	NONE	0.221731	0.559123	NONE	0.0245841	0.57158	NONE
Coprococcus_comes	0.45641	0.744669	0.00244634	0.00207601	NONE	0.987431	0.998164	0.00262927	0.0019355	NONE		Coprococcus_comes	0.00244634	0.00286321	0.0019355	0.359168	0.654953	NONE	0.631493	0.842706	NONE	0.6759	0.969047	NONE
Dialister_invisus	8.86039e-05	0.00640293	0.00035105	0	Control	0.0461494	0.29226	0.000105347	0	NONE		Dialister_invisus	0.00035105	0	0	0.00269311	0.12523	NONE	0.000485258	0.0125136	Ctrl_Lean	0.747154	0.969047	NONE
Dorea_formicigenerans	0.679779	0.914307	0.000469536	0.000525178	NONE	0.764691	0.969332	0.000432335	0.000651003	NONE		Dorea_formicigenerans	0.000469536	0.000413127	0.000651003	0.889026	0.981568	NONE	0.613818	0.842706	NONE	1	1	NONE
Dorea_longicatena	0.628642	0.885813	0.000784388	0.00062162	NONE	0.924834	0.980535	0.000628967	0.00062162	NONE		Dorea_longicatena	0.000784388	0.000610988	0.00062162	0.675502	0.910459	NONE	0.671716	0.879853	NONE	0.809784	0.978051	NONE
Escherichia_coli	0.0479481	0.224881	0.00322497	0.00894185	NONE	0.938361	0.980535	0.00614646	0.0054163	NONE		Escherichia_coli	0.00322497	0.0146897	0.0054163	0.00933062	0.17355	NONE	0.230211	0.559123	NONE	0.198019	0.957654	NONE
Eubacterium_eligens	0.521632	0.795275	0.000385938	0	NONE	0.705555	0.969332	0.000169825	0	NONE		Eubacterium_eligens	0.000385938	8.49126e-05	0	0.571002	0.894335	NONE	0.580197	0.842706	NONE	0.94559	0.993428	NONE
Eubacterium_hallii	0.211834	0.518436	0.00367712	0.00165676	NONE	0.105115	0.425095	0.00316493	0.00119925	NONE		Eubacterium_hallii	0.00367712	0.0027404	0.00119925	0.706709	0.921193	NONE	0.113487	0.448417	NONE	0.276944	0.957654	NONE
Eubacterium_ramulus	0.279591	0.554626	0	0	NONE	0.782457	0.969332	0	0	NONE		Eubacterium_ramulus	0	0.000114502	0	0.310846	0.635872	NONE	0.344414	0.640703	NONE	0.675631	0.969047	NONE
Eubacterium_rectale	0.688188	0.914307	0.00437109	0.00738327	NONE	0.376348	0.772283	0.00437109	0.00855555	NONE		Eubacterium_rectale	0.00437109	0.00522469	0.00855555	0.276828	0.612977	NONE	0.904865	0.975515	NONE	0.193639	0.957654	NONE
Eubacterium_ventriosum	0.847037	0.932473	0	0	NONE	0.825764	0.969332	0	0	NONE		Eubacterium_ventriosum	0	0	0	0.713181	0.921193	NONE	0.977372	0.987995	NONE	0.692234	0.969047	NONE
Faecalibacterium_prausnitzii	0.860574	0.932473	0.0648366	0.0758838	NONE	0.257299	0.687526	0.0874631	0.0744858	NONE		Faecalibacterium_prausnitzii	0.0648366	0.0959886	0.0744858	0.247488	0.606667	NONE	0.621879	0.842706	NONE	0.18093	0.957654	NONE
Flavonifractor_plautii	0.0785609	0.317659	0.000200557	0	NONE	0.653162	0.935561	0.000150913	0	NONE		Flavonifractor_plautii	0.000200557	5.808e-05	0	0.0498654	0.505488	NONE	0.213419	0.559123	NONE	0.632849	0.969047	NONE
Fusobacterium_varium	0.355363	0.635553	0	0	NONE	0.231832	0.673762	0	0	NONE		Fusobacterium_varium	0	0	0	0.0844541	0.579528	NONE	0.914131	0.975515	NONE	0.0532147	0.957654	NONE
Haemophilus_parainfluenzae	0.786267	0.932473	0.000256667	0.000325767	NONE	0.738944	0.969332	0.000396489	0.00026096	NONE		Haemophilus_parainfluenzae	0.000256667	0.000724554	0.00026096	0.601227	0.894335	NONE	0.967996	0.987995	NONE	0.556474	0.969047	NONE
Holdemania_filiformis	0.0613262	0.271588	0.000226194	0	NONE	0.498186	0.874176	0.00012227	0	NONE		Holdemania_filiformis	0.000226194	0	0	0.0815615	0.579528	NONE	0.122771	0.448417	NONE	0.679794	0.969047	NONE
Klebsiella_pneumoniae	0.00677065	0.064034	0	0.000471517	NONE	0.0048968	0.145602	0	0.000525282	NONE		Klebsiella_pneumoniae	0	0.000112381	0.000525282	0.158752	0.59475	NONE	0.00173311	0.0268633	NAFLD_AW	0.144126	0.957654	NONE
Lachnospiraceae_bacterium_1_1_57FAA	0.605998	0.880591	0	0.000509099	NONE	0.437628	0.828566	0.000730268	0.000193346	NONE		Lachnospiraceae_bacterium_1_1_57FAA	0	0.000965962	0.000193346	0.318455	0.635872	NONE	0.933557	0.975515	NONE	0.183999	0.957654	NONE
Lachnospiraceae_bacterium_1_4_56FAA	0.728915	0.932473	0	0	NONE	0.81951	0.969332	0	0	NONE		Lachnospiraceae_bacterium_1_4_56FAA	0	0	0	0.537751	0.893051	NONE	0.925219	0.975515	NONE	0.631822	0.969047	NONE
Lachnospiraceae_bacterium_2_1_58FAA	0.870834	0.932473	0.000104046	0	NONE	0.517948	0.892021	0	0.000209792	NONE		Lachnospiraceae_bacterium_2_1_58FAA	0.000104046	0	0.000209792	0.502663	0.865698	NONE	0.856653	0.975515	NONE	0.389846	0.957654	NONE
Lachnospiraceae_bacterium_3_1_46FAA	0.40899	0.691564	0	0	NONE	0.397768	0.787073	0	0	NONE		Lachnospiraceae_bacterium_3_1_46FAA	0	0.000200075	0	0.159879	0.59475	NONE	0.786801	0.962797	NONE	0.110277	0.957654	NONE
Lachnospiraceae_bacterium_5_1_63FAA	0.872313	0.932473	0.000369255	0.00022594	NONE	0.838515	0.969332	0.000357819	0.000166402	NONE		Lachnospiraceae_bacterium_5_1_63FAA	0.000369255	0.000291879	0.000166402	0.968357	0.981568	NONE	0.842885	0.975515	NONE	0.8994	0.993428	NONE
Lachnospiraceae_bacterium_7_1_58FAA	0.159149	0.478173	0	0	NONE	0.581343	0.916354	0	0	NONE		Lachnospiraceae_bacterium_7_1_58FAA	0	0	0	0.22078	0.606667	NONE	0.234471	0.559123	NONE	0.780622	0.969047	NONE
Megamonas_funiformis	0.201399	0.518436	0	0	NONE	0.109702	0.425095	0	0	NONE		Megamonas_funiformis	0	0	0	0.608103	0.894335	NONE	0.125364	0.448417	NONE	0.31225	0.957654	NONE
Megamonas_hypermegale	0.000551879	0.0171083	0	0.000241417	AW	7.40928e-07	6.89063e-05	0	0.000391675	NAFLD		Megamonas_hypermegale	0	0	0.000391675	0.331885	0.635872	NONE	7.59391e-06	0.000706234	NAFLD_AW	0.00035489	0.0110016	NAFLD_AW
Megamonas_rupellensis	0.0211621	0.123005	0	0.000161972	NONE	3.72181e-06	0.000173064	0	0.000320633	NAFLD		Megamonas_rupellensis	0	0	0.000320633	0.473796	0.847366	NONE	0.000312032	0.0125136	NAFLD_AW	0.000200028	0.0093013	NAFLD_AW
Odoribacter_splanchnicus	0.00276836	0.0429096	0.00408254	0	Control	0.0373609	0.29226	0.00203487	0	NONE		Odoribacter_splanchnicus	0.00408254	0	0	0.0340555	0.452451	NONE	0.00456196	0.0530328	NONE	0.512266	0.957654	NONE
Parabacteroides_distasonis	0.655274	0.896184	0.000386751	0.00101089	NONE	0.649385	0.935561	0.00101089	0.000720275	NONE		Parabacteroides_distasonis	0.000386751	0.00101589	0.000720275	0.7961	0.959023	NONE	0.634295	0.842706	NONE	0.79099	0.969047	NONE
Parabacteroides_goldsteinii	0.518349	0.795275	0	0	NONE	0.209303	0.630518	0	0	NONE		Parabacteroides_goldsteinii	0	0	0	0.905269	0.981568	NONE	0.275948	0.583254	NONE	0.300643	0.957654	NONE
Parabacteroides_merdae	0.620518	0.885813	0.000147565	0.000573887	NONE	0.723229	0.969332	0.000348848	0.000535097	NONE		Parabacteroides_merdae	0.000147565	0.00116509	0.000535097	0.821317	0.964574	NONE	0.568386	0.842706	NONE	0.989709	1	NONE
Parasutterella_excrementihominis	0.280295	0.554626	0.000255913	0	NONE	0.381989	0.772283	0.000203181	0	NONE		Parasutterella_excrementihominis	0.000255913	0.000169878	0	0.530824	0.893051	NONE	0.247173	0.562496	NONE	0.766503	0.969047	NONE
Prevotella_copri	0.0206474	0.123005	0.00126015	0.000515905	NONE	0.0535978	0.293211	0.000884276	0.000414429	NONE		Prevotella_copri	0.00126015	0.000516958	0.000414429	0.148916	0.59475	NONE	0.0144129	0.0893598	NONE	0.448141	0.957654	NONE
Prevotella_stercorea	0.159391	0.478173	0	0	NONE	0.00626246	0.145602	0	0	NONE		Prevotella_stercorea	0	0.000172795	0	0.00175562	0.12523	NONE	0.624436	0.842706	NONE	0.000111441	0.0093013	Ctrl_AW
Roseburia_hominis	0.985533	0.985533	0.000999294	0.000429079	NONE	0.550572	0.893282	0.000999294	0.000310581	NONE		Roseburia_hominis	0.000999294	0.00107991	0.000310581	0.733757	0.922155	NONE	0.849197	0.975515	NONE	0.44304	0.957654	NONE
Roseburia_intestinalis	0.867669	0.932473	0.000244683	0.000349895	NONE	0.625865	0.935561	0.000398359	0.000170117	NONE		Roseburia_intestinalis	0.000244683	0.00101495	0.000170117	0.639585	0.894335	NONE	0.956053	0.987922	NONE	0.469821	0.957654	NONE
Roseburia_inulinivorans	0.270761	0.554626	0.00374049	0.00995228	NONE	0.755144	0.969332	0.00499487	0.00995228	NONE		Roseburia_inulinivorans	0.00374049	0.013933	0.00995228	0.313271	0.635872	NONE	0.344464	0.640703	NONE	0.696898	0.969047	NONE
Rothia_mucilaginosa	0.0256783	0.140247	0	0	NONE	0.0428614	0.29226	0	0	NONE		Rothia_mucilaginosa	0	0	0	0.102427	0.579528	NONE	0.0177236	0.0969584	NONE	0.362356	0.957654	NONE
Ruminococcus_bromii	0.557929	0.823609	0.000364007	0.000452747	NONE	0.130689	0.486165	0.000452747	0.000165385	NONE		Ruminococcus_bromii	0.000364007	0.00633425	0.000165385	0.766418	0.950359	NONE	0.274094	0.583254	NONE	0.161733	0.957654	NONE
Ruminococcus_callidus	0.243026	0.554626	0	0	NONE	0.549956	0.893282	0	0	NONE		Ruminococcus_callidus	0	0	0	0.341867	0.635872	NONE	0.308118	0.620997	NONE	0.985236	1	NONE
Ruminococcus_gnavus	0.300316	0.58108	0.000503454	0.00220895	NONE	0.158281	0.507589	0.000503454	0.0025118	NONE		Ruminococcus_gnavus	0.000503454	0.000499223	0.0025118	0.857098	0.964574	NONE	0.162094	0.511289	NONE	0.357563	0.957654	NONE
Ruminococcus_lactaris	0.751861	0.932473	0	0	NONE	0.982966	0.998164	0	0	NONE		Ruminococcus_lactaris	0	0	0	0.7257	0.922155	NONE	0.826302	0.975515	NONE	0.878625	0.993428	NONE
Ruminococcus_obeum	0.859047	0.932473	0.00160344	0.00163897	NONE	0.341629	0.756464	0.00171029	0.0015805	NONE		Ruminococcus_obeum	0.00160344	0.00190242	0.0015805	0.653923	0.894335	NONE	0.563539	0.842706	NONE	0.333297	0.957654	NONE
Ruminococcus_sp_5_1_39BFAA	0.0956728	0.355903	0	0.00537081	NONE	0.362768	0.772283	0.00285888	0.0067575	NONE		Ruminococcus_sp_5_1_39BFAA	0	0.00461825	0.0067575	0.125558	0.583847	NONE	0.140784	0.467604	NONE	0.948822	0.993428	NONE
Ruminococcus_torques	0.783126	0.932473	0.00331738	0.00308044	NONE	0.845504	0.969332	0.00322414	0.00308044	NONE		Ruminococcus_torques	0.00331738	0.00288376	0.00308044	0.653923	0.894335	NONE	0.926794	0.975515	NONE	0.68177	0.969047	NONE
Streptococcus_australis	0.0722035	0.305224	0	0	NONE	0.294324	0.727215	0	0	NONE		Streptococcus_australis	0	0	0	0.11505	0.579528	NONE	0.0791611	0.350571	NONE	0.9507	0.993428	NONE
Streptococcus_parasanguinis	0.254755	0.554626	0.000191085	0.00052972	NONE	0.924144	0.980535	0.00044418	0.000469412	NONE		Streptococcus_parasanguinis	0.000191085	0.000663933	0.000469412	0.237652	0.606667	NONE	0.370227	0.675121	NONE	0.49281	0.957654	NONE
Streptococcus_salivarius	0.194733	0.517432	0.000975653	0.00184719	NONE	0.628819	0.935561	0.00171084	0.00154126	NONE		Streptococcus_salivarius	0.000975653	0.00225741	0.00154126	0.227777	0.606667	NONE	0.269856	0.583254	NONE	0.791909	0.969047	NONE
Veillonella_atypica	0.913755	0.957247	0	0	NONE	0.797412	0.969332	0	0	NONE		Veillonella_atypica	0	0	0	0.981011	0.981568	NONE	0.898006	0.975515	NONE	0.78084	0.969047	NONE
Veillonella_dispar	0.221488	0.528163	0	0	NONE	1	1	0	0	NONE		Veillonella_dispar	0	0	0	0.143123	0.59475	NONE	0.380059	0.679721	NONE	0.448817	0.957654	NONE
Veillonella_parvula	0.964214	0.977095	0.000246821	0.000349212	NONE	0.819309	0.969332	0.000246821	0.000349212	NONE		Veillonella_parvula	0.000246821	0.000381181	0.000349212	0.920314	0.981568	NONE	1	1	NONE	0.711801	0.969047	NONE

## Sheet: TableS7
TableS7 Microbial pathway profiling in children
	CG1001	CG1002	CG1003	CG1005	CG1007	CG1008	CG1009	CG1010	CG1012	CG1013	CG1014	CG1016	CG1017	CG1018	CG1019	FG1001	FG1002	FG1003	FG1004	FG1005	FG1006	FG1007	FG1008	FG1009	FG1010	FG1011	FG1012	FG1013	FG1015	FG1016	FG1017	FG1018	FG1019	FG1021	FG1022	FG1023	FG1024	FG1025	FG1026	FG1027	NG1001	NG1002	NG1003	NG1004	NG1005	NG1006	NG1007	NG1008	NG1009
1CMET2-PWY: N10-formyl-tetrahydrofolate biosynthesis	0.00637475	0.0100715	0.0122072	0.0075292	0.0137591	0.0138724	0.0117941	0.0143853	0.00705649	0.0116562	0.0135523	0.00658082	0.011608	0.00989381	0.0145543	0.00711641	0.016175	0.0109185	0.0127276	0.0080513	0.00959035	0.00663181	0.00892302	0.0100449	0.00653186	0.00800316	0.00652023	0.00772421	0.0136786	0.00610599	0.009432	0.00907512	0.00590584	0.00526371	0.00410094	0.00458983	0.00379813	0.0140771	0.0122364	0.00898019	0.00843805	0.00687261	0.00832795	0.00301814	0.00728438	0.00789497	0.00866337	0.00473368	0.0126324
3-HYDROXYPHENYLACETATE-DEGRADATION-PWY: 4-hydroxyphenylacetate degradation	0	0	0	0.00103612	0	0	0	0	0	0	0	0	0	0	0	0.00145032	0	0	0	0	0.000157396	0.00033286	0	0.000307125	0	0	0	0.000236412	0	0	0	0	0	0	0	0.00092716	0.000561632	0	0.000419068	0	0.000258469	0	0	0.00168887	0.000260348	0	0	0	0
ALL-CHORISMATE-PWY: superpathway of chorismate metabolism	0	0	0.000147884	0	0	0.000120189	0.000178431	0	0	0	0	0.000196137	0	0	0	0	0	0.000140199	0	0	0.000218425	0	0	0	0	0	0	0	0.00010767	0	0.000295269	0	0	0	0	0	0	0	0	0	0	0	0.000527713	0	0	0	0.000595113	0	0
ANAEROFRUCAT-PWY: homolactic fermentation	0.00277541	0.00455134	0.00429562	0.00536418	0.00351991	0.00502121	0.0040094	0.00402187	0.00343343	0.00599398	0.00677963	0.00460247	0.00488378	0.00605749	0.00748851	0.00572541	0.0076124	0.00721609	0.00533396	0.00356874	0.00460447	0.00552914	0.00471666	0.00694494	0.00462791	0.0013641	0.00650366	0.00529053	0.0062909	0.00136999	0.00414803	0.00407899	0.00186133	0.00371823	0.00389935	0.00468076	0.00414773	0.00112555	0.00460777	0.00285332	0.00567203	0.00207759	0.00674132	0.00246243	0.00475488	0.00573454	0.0043796	0.00511777	0.00680822
ANAGLYCOLYSIS-PWY: glycolysis III (from glucose)	0.0113441	0.00961413	0.00912009	0.00702821	0.0105113	0.012002	0.0138317	0.0136147	0.0072754	0.0116946	0.0109801	0.0105718	0.0086678	0.0116825	0.0144762	0.00856011	0.0109527	0.013893	0.012376	0.0089845	0.0111557	0.00910602	0.00642838	0.0117693	0.0112578	0.00945392	0.00879656	0.00921665	0.00928025	0.00937261	0.0109529	0.00773042	0.00637489	0.0098331	0.0103865	0.00513189	0.005345	0.00508164	0.0109425	0.0114837	0.0127232	0.00408632	0.0107133	0.00495527	0.0102221	0.0107936	0.00852815	0.00714901	0.0105032
ARG+POLYAMINE-SYN: superpathway of arginine and polyamine biosynthesis	0.000725857	0.000235808	0.00078684	0.0035059	0.000178628	0.00220096	0.000717082	0.00029182	0.0045816	0.00116169	0.0006723	0.00142528	0.00112628	0.00128638	0.000239742	0.00124571	0.000726668	0.00094136	0.000285773	0.006763	0.00101089	0.00210937	0.00770305	0.00178582	0.000473179	0.00286937	0.00525046	0.00188809	0.00168909	0.00281986	0.00105582	0.00399572	0.00340763	0.000988889	0.000802075	0.00377095	0.0086653	0.00334289	0.000328885	0.00228134	0.000466837	0.00333612	0.00132672	0.00315061	0.0013299	0.0028704	0.00159972	0.00276748	0.000612251
ARGDEG-PWY: superpathway of L-arginine, putrescine, and 4-aminobutanoate degradation	0	0	0	0.000942066	0.000187123	0	0	0	0.000123742	0	0	0	0	0	0	0.00137237	0	0.000103482	0	0.000190248	0.000180519	0.000662839	0	0.000263572	0	0	0	0.000227864	0	0	0	0	0	0	0	0.00129733	0.000592399	0	0.000368768	0	0.000284461	0	0.000141	0.00284734	0.000323021	0.000195833	0.00111099	0	0.000266141
ARGININE-SYN4-PWY: L-ornithine de novo biosynthesis	0.000792836	0.0020185	0.00954639	0.00248334	0.0109647	0.0101196	0.00838114	0.0102222	0.00185121	0.00967883	0.0120057	0.00241759	0.00270901	0.00594939	0.0089436	0.00414813	0.00876078	0.00758904	0.00861941	0.000918522	0.00528008	0.000710137	0.00638077	0.00436767	0.00382708	0.00194625	0.00198527	0.00715093	0.0072368	0.000837852	0.00580345	0.00608388	0.000773067	0.00199084	0.000634426	0	0.000174283	0.00198272	0.0080603	0.00320228	0.00416688	0.000698715	0.00355753	0.000195091	0.0030035	0.00292255	0.00604798	0.000482087	0.0105435
ARGORNPROST-PWY: arginine, ornithine and proline interconversion	0	0.000246923	0.000116994	0	0.000136614	0.000239897	0.000129517	0	0	0.000154587	0.000138745	0	0.000362479	0	0	0	0	0	0.000100021	0	0.000179193	0	0	0	0	0	0	0	0	0	0.000401408	0	0	0.000386933	0	0	0	0	0.000329595	0	0	0	0	0	0.000499082	0	0	0	0
ARGSYN-PWY: L-arginine biosynthesis I (via L-ornithine)	0.00276678	0.00639262	0.00591952	0.00572747	0.00711222	0.00681014	0.00309256	0.00606362	0.00714485	0.00340097	0.00233939	0.00287741	0.00551111	0.00733753	0.00359433	0.00521819	0.0022128	0.00262925	0.0037039	0.00751564	0.0079078	0.00633602	0.00828964	0.00781069	0.0102615	0.00255189	0.00817727	0.00814232	0.00193243	0.00258946	0.00738312	0.00275355	0.00314418	0.00227081	0.0116985	0.005441	0.00915344	0.00268338	0.00633751	0.0054971	0.00949152	0.00202493	0.00945315	0.00543058	0.0104277	0.00798412	0.00622402	0.0131868	0.00561766
ARGSYNBSUB-PWY: L-arginine biosynthesis II (acetyl cycle)	0.00113051	0.00374187	0.00333389	0.00677963	0.00681749	0.00578619	0.00141878	0.0043563	0.0045025	0.00159661	0.00101461	0.00138361	0.00375209	0.00426969	0.00208591	0.0062214	0.000557443	0.00111748	0.00193187	0.0053407	0.00619528	0.00708594	0.00591341	0.008909	0.0073895	0.00106518	0.0033029	0.00905339	0.000877845	0.00111403	0.00744809	0.00107718	0.00134871	0.000601883	0.0102828	0.00607917	0.00809599	0.0012418	0.00745878	0.00273843	0.00794308	0.000817978	0.00908257	0.00644476	0.00986253	0.00574491	0.00737401	0.012089	0.00525775
ARO-PWY: chorismate biosynthesis I	0.0140117	0.0120365	0.0127401	0.0072889	0.0126812	0.00985472	0.00958678	0.01131	0.0138339	0.00853514	0.0124218	0.00981619	0.00916148	0.0131892	0.00763142	0.00602388	0.0100473	0.00884857	0.00924704	0.0103	0.0109281	0.00839006	0.0111667	0.0108467	0.0123919	0.015017	0.0108623	0.0107058	0.00975396	0.0140388	0.00917878	0.0114252	0.0154092	0.00847273	0.0132536	0.00626472	0.0092109	0.0127678	0.00741681	0.0136963	0.00995634	0.0130841	0.0108627	0.00560783	0.0112447	0.0126463	0.00847229	0.0130386	0.00989337
ASPASN-PWY: superpathway of L-aspartate and L-asparagine biosynthesis	0.00767158	0.00377311	0.00662488	0.00573795	0.00463564	0.00410152	0.0062296	0.00643772	0.00372452	0.00637706	0.00531012	0.00366144	0.00422331	0.00803953	0.00744909	0.00669736	0.0048455	0.00836649	0.00793157	0.00640206	0.00516007	0.00306155	0.00544343	0.00482369	0.00752726	0.00709142	0.00630153	0.00610958	0.00564221	0.00419993	0.00767266	0.00630405	0.00548902	0.00502899	0.008307	0.00507418	0.00568888	0.00844687	0.00727926	0.00455634	0.00725261	0.00819486	0.00571417	0.00647759	0.0068807	0.00419181	0.00520734	0.0068028	0.00598948
AST-PWY: L-arginine degradation II (AST pathway)	0	0	0	0.000701284	0.000102567	0	0	0	0	0	0	0	0.000121305	0	0	0.0009343	0	0	0	0.000188655	0.000102963	0.000537739	0	0.000206637	0	0	0	0.000508847	0	0	0.000140185	0.000119339	0	0.00010912	0.000140699	0.00184168	0.000417595	0	0.000227487	0	0.000181842	0	0.000117605	0.00292793	0.000219379	0.000132816	0.000910993	0.000260154	0.000229899
BIOTIN-BIOSYNTHESIS-PWY: biotin biosynthesis I	0.000145936	0.000840663	0.000341623	0.00269351	0.00086055	0.00167576	0.000528954	0	0.000403678	0.00101692	0.00121201	0.0012	0.002259	0.000566399	0.000430482	0.00352106	0.000598421	0.000774221	0.000584603	0.000934106	0.00087695	0.00332149	0.000359522	0.00101529	0.000427723	0.000419628	0.00135262	0.00238121	0.000493674	0.000117171	0.001395	0.000441917	0.000541318	0.000649955	0.00125145	0.00360522	0.00200932	0.000170089	0.00128161	0.000237839	0.0010474	0	0.00146759	0.00419522	0.00100896	0.00107421	0.00265955	0.0015248	0.003296
BRANCHED-CHAIN-AA-SYN-PWY: superpathway of branched amino acid biosynthesis	0.0176903	0.0104236	0.00885946	0.00508052	0.00798261	0.00544196	0.0086334	0.00978362	0.00993269	0.00897919	0.00946663	0.00655492	0.00758119	0.0117736	0.00593914	0.00493776	0.00422227	0.00928475	0.00694702	0.0094035	0.00883399	0.00515533	0.010189	0.0053159	0.0116802	0.0122519	0.00959807	0.00732579	0.00545571	0.00931357	0.00827374	0.0111021	0.0107588	0.00885476	0.0138159	0.00619516	0.0102468	0.00883626	0.0065039	0.01034	0.00940681	0.0129371	0.0100092	0.00378875	0.0101516	0.00906966	0.0048494	0.011759	0.00507773
CALVIN-PWY: Calvin-Benson-Bassham cycle	0.0125388	0.00669603	0.0095752	0.00805142	0.00988291	0.0112924	0.0126703	0.0124869	0.00696873	0.0101631	0.01024	0.0068093	0.00748976	0.00852859	0.00810691	0.00738934	0.00779569	0.00804006	0.00879974	0.0138069	0.0101686	0.00878244	0.0136619	0.0089857	0.0107167	0.00796788	0.00973328	0.00696621	0.00763934	0.00983188	0.00863451	0.0165044	0.0101453	0.00754484	0.0109165	0.00710753	0.0161437	0.0143653	0.00845906	0.0135313	0.00968512	0.0204052	0.00921789	0.00399903	0.00833859	0.0109128	0.00757027	0.0101009	0.00738221
CENTFERM-PWY: pyruvate fermentation to butanoate	0	0	0.000114089	0.000102012	0.000173357	0.000266265	0	0	0	0.000166655	0.000211375	0.000143129	0.000463158	0	0	0	0	0	0	0	0.000127059	0	0	0	0	0.000111207	0	0	0	0	0	0	0	0	0	0	0	0	0	0	0	0	0	0	0	0	0	0	0
CITRULBIO-PWY: L-citrulline biosynthesis	0.000192391	0.00113127	0.00056934	0.000735021	0.00119453	0.000509894	0.000912678	0.00116737	0.000627809	0.00189498	0.000395905	0.000777038	0.00498887	0.00110885	0.00389129	0.00145736	0.00273703	0.000660771	0.00266096	0.000326727	0.00197881	0.00019126	0.000444706	0.00246104	0.00135181	0.000457316	0.000107605	0.000190267	0.0033311	0.000509189	0.00133363	0.00247662	0	0	0.000405414	0	0.00012226	0.000757286	0.00145414	0.000489638	0.000652379	0.000300844	0.000474668	0	0.000461389	0.000530948	0.000779372	0.000236256	0.00162116
COA-PWY-1: coenzyme A biosynthesis II (mammalian)	0.0134193	0.0178605	0.0170036	0.00928222	0.0169745	0.0157011	0.0152816	0.0161628	0.0108946	0.0155078	0.0160238	0.0182694	0.0165194	0.0149199	0.0174369	0.00842407	0.01852	0.0146455	0.0164763	0.00896346	0.013202	0.00951427	0.00899062	0.0135008	0.0138503	0.0149994	0.00972447	0.00986603	0.0164542	0.0167888	0.0134437	0.00898397	0.0152995	0.0120587	0.0117021	0.00500683	0.00468213	0.0140419	0.0152532	0.0121247	0.0136651	0.00898338	0.0127988	0.0053908	0.0114977	0.0135734	0.0100885	0.0120079	0.014123
COA-PWY: coenzyme A biosynthesis I	0.00771652	0.00368075	0.00430755	0.00296701	0.00458852	0.00379027	0.00526184	0.00483703	0.00225242	0.00568706	0.00490983	0.00390303	0.00367138	0.00335328	0.00749835	0.00577809	0.00557338	0.00623493	0.00554563	0.00250627	0.00496189	0.00285374	0.00184957	0.00528612	0.00464747	0.00622184	0.00525886	0.00345315	0.00297003	0.00433188	0.0041392	0.00205003	0.00710583	0.00593086	0.00643427	0.00190387	0.00172101	0.00084692	0.00403387	0.00303484	0.00710185	0.00369773	0.00453576	0.00411459	0.0053358	0.00607963	0.00484675	0.00565439	0.0050986
COBALSYN-PWY: adenosylcobalamin salvage from cobinamide I	0.00687372	0.00358157	0.00353398	0.00376214	0.00412524	0.00304502	0.0065627	0.0062112	0.00467987	0.00361429	0.004499	0.00297374	0.00264248	0.00460618	0.00491956	0.00362812	0.00109246	0.00442575	0.00227455	0.00874407	0.00518001	0.00209246	0.00916541	0.00369444	0.00628184	0.00540279	0.00535078	0.0034107	0.00287691	0.0059409	0.00361414	0.0101382	0.00677145	0.00403258	0.00730478	0.00314763	0.0103041	0.00738182	0.00276727	0.00436395	0.00649993	0.0123493	0.00579848	0.0041213	0.0053781	0.00528053	0.003862	0.00744476	0.00119085
COLANSYN-PWY: colanic acid building blocks biosynthesis	0.000922529	0.00115586	0.00163314	0.00213905	0.00156818	0.000762907	0.0011923	0.000121426	0.000480781	0.00200787	0.00174125	0.00164822	0.00203729	0.00285044	0.000521574	0.00285421	0.00297352	0.00198239	0.00338003	0.000702732	0.00158918	0.00163866	0.000339609	0.00306123	0.00171708	0.000629071	0.000175118	0.0020261	0.0012985	0.000503719	0.00183829	0.00146552	0.000244543	0.00100636	0.000950255	0.00180535	0.00121652	0.000570418	0.00122757	0.000513365	0.00234292	0	0.0015094	0.00275148	0.00226535	0.00146681	0.00205236	0.00134956	0.00125826
COMPLETE-ARO-PWY: superpathway of aromatic amino acid biosynthesis	0.0121062	0.012748	0.0124104	0.00728784	0.0123693	0.0101896	0.00963991	0.0115648	0.0147356	0.00866411	0.0126473	0.0102144	0.00942883	0.0125724	0.00812853	0.00614578	0.0104946	0.00907087	0.00981139	0.0103334	0.0107872	0.00859083	0.0110713	0.0108435	0.0120377	0.0150662	0.0103835	0.0100726	0.0102844	0.0148114	0.00951596	0.0110483	0.015197	0.0079887	0.0118011	0.00619883	0.0093524	0.0133212	0.0077661	0.0137633	0.00974808	0.0126516	0.0103225	0.00564581	0.0103044	0.0117088	0.00839889	0.0114861	0.010252
DAPLYSINESYN-PWY: L-lysine biosynthesis I	0.00282019	0.00356946	0.00217369	0.00300158	0.00231837	0.00236163	0.00340795	0.00308692	0.00215138	0.00299122	0.000826566	0.00296146	0.00218158	0.00214439	0.00103748	0.00371775	0.000922069	0.00277229	0.00180235	0.00191588	0.00229257	0.00489284	0.00121625	0.00132961	0.00112498	0.00106012	0.00240607	0.00335856	0.00144752	0.000830044	0.00251203	0.00104332	0.00066831	0.0037515	0.00455888	0.0044547	0.0026795	0.000967925	0.00209167	0.00118275	0.00133868	0.000348257	0.00158384	0.00380023	0.00246327	0.00165522	0.0035245	0.00279273	0.00237106
DENOVOPURINE2-PWY: superpathway of purine nucleotides de novo biosynthesis II	0.00029458	0.00171905	0.00271453	0.00198124	0.000478436	0.00343627	0.00344739	0.000720784	0.00084063	0.00384762	0.0032163	0.00361676	0.00344986	0.00219254	0.000191311	0.00335635	0.00146428	0.00363316	0.00116355	0.00160053	0.00245193	0.00253523	0.000222851	0.00197109	0.00199897	0.000929913	0.00397039	0.000291457	0.00146326	0.000859155	0.00229246	0.00143584	0.000865607	0.00243488	0.000547615	0.00244452	0.000482939	0.000610204	0.00255768	0.0009318	0.000441729	0.000474928	0.00205759	0	0.00325276	0.00101442	0.000896539	0.00107637	0.00433606
DTDPRHAMSYN-PWY: dTDP-L-rhamnose biosynthesis I	0.0168773	0.00734174	0.00929379	0.00281546	0.00587411	0.00640693	0.0105654	0.00943729	0.00328005	0.0100692	0.00758246	0.00570479	0.00590877	0.010389	0.0122803	0.00675348	0.00488566	0.0108514	0.00935097	0.00294697	0.00858077	0.00198947	0.00399935	0.00649694	0.0105164	0.00924597	0.00545925	0.0116503	0.00624654	0.00614014	0.00715295	0.00346344	0.00865439	0.0080974	0.010396	0.000362869	0.00170776	0.00298061	0.00790187	0.0101246	0.0116005	0.00497952	0.0106331	0.00185113	0.00850008	0.00969168	0.00567879	0.0109152	0.00881706
ECASYN-PWY: enterobacterial common antigen biosynthesis	0	0	0	0.00114506	0.000192655	0	0.000100161	0	0.000131844	0	0	0	0.000190655	0	0	0.00150434	0.000100625	0.000103151	0	0.00015848	0.000228652	0.000649579	0	0.000338079	0	0	0	0.000754519	0	0	0.000238041	0	0	0.000132833	0.000225973	0.00132377	0.00050059	0	0.000421318	0	0.000315727	0	0.000191646	0.0029981	0.000332919	0.000289511	0.00117045	0.000420172	0.000388934
ENTBACSYN-PWY: enterobactin biosynthesis	0.000154586	0.000338978	0.000296642	0.00283301	0.000770201	0.000241492	0.000516234	0.000163323	0.000570016	0.000800543	0	0.000111406	0.000918923	0.000186942	0.000293476	0.00306731	0.00046854	0.00030978	0.000134784	0.00091227	0.000949534	0.00195561	0.000320204	0.0010447	0.000231513	0	0.000210181	0.00221952	0.000433501	0	0.00103972	0.000177996	0.000140821	0.000888646	0.0011472	0.00245864	0.00171559	0.000135213	0.00127841	0.000263389	0.00116105	0	0.000809388	0.00720236	0.00116592	0.00102212	0.00285847	0.0018728	0.00103796
FAO-PWY: fatty acid &beta;-oxidation I	0.000146483	0.000176164	0.0001409	0.00122343	0.000460516	0.000147141	0.000117845	0.00017468	0.00026158	0.000183211	0.000122218	0.000274333	0.000358274	0	0.000155181	0.00163283	0	0.000312313	0	0.00056076	0.000324875	0.00145789	0.000164582	0.000685728	0.000167481	0	0.000100629	0.000867416	0.000182481	0	0.000202877	0.000240929	0.000180508	0.000292117	0.000637506	0.00116137	0.000867421	0.000157678	0.000854455	0.000329851	0.00089138	0	0.000478873	0.00334435	0.000977183	0.000627531	0.00163659	0.000810408	0.000557386
FASYN-ELONG-PWY: fatty acid elongation -- saturated	0.000109061	0.000823272	0.000302605	0.00234302	0.000896094	0.00165611	0.000444335	0	0.000342235	0.000963605	0.00114574	0.00126986	0.00247556	0.000511189	0.000374972	0.00341204	0.000524042	0.000693358	0.000508941	0.000789611	0.000822115	0.00316807	0.000303268	0.000833923	0.000379528	0.000375398	0.00290803	0.00299225	0.000466841	0.000107196	0.00122949	0.000370142	0.00049766	0.000689761	0.00114043	0.00419144	0.00190026	0.000145734	0.00116123	0.000205252	0.000962358	0	0.00158795	0.00425445	0.000976869	0.001022	0.00271321	0.00178791	0.00376379
FASYN-INITIAL-PWY: superpathway of fatty acid biosynthesis initiation (E. coli)	0	0.000531149	0.000191871	0.00175975	0.000574304	0.00110213	0.000283661	0	0.000216203	0.000626872	0.00074148	0.000845558	0.00186826	0.00032964	0.000238	0.00284619	0.000333515	0.000449171	0.000323471	0.000521993	0.000538234	0.0025117	0.000192724	0.000545258	0.000240562	0.000237739	0.00270252	0.00218812	0.000296483	0	0.000811286	0.000236419	0.000318231	0.000438488	0.000774548	0.00417422	0.00152061	0	0.000767132	0.000129548	0.000639305	0	0.00109184	0.00406815	0.000661293	0.000693365	0.00200574	0.00145597	0.00266642
FERMENTATION-PWY: mixed acid fermentation	0.000142734	0.000193997	0.000182221	0.00207674	0.000601869	0.000189102	0.000457826	0	0.000333574	0.000154824	0.000188384	0.000566689	0.000506606	0.000219922	0.00018942	0.00217318	0.000351623	0.00041121	0	0.000292248	0.000645084	0.00166672	0.000194687	0.000832725	0.000211362	0.000120698	0.000165739	0.00143152	0.000355461	0	0.000668537	0.00022797	0.000123545	0.000506	0.000824397	0.00301875	0.00132782	0	0.000888127	0.000238071	0.000615628	0	0.000576623	0.00168746	0.000981884	0.000508877	0.000695569	0.00136456	0.000267707
FOLSYN-PWY: superpathway of tetrahydrofolate biosynthesis and salvage	0.000158227	0.000415255	0.00046856	0.00214343	0.000358302	0.000797943	0.000507459	0	0.000662484	0.000759117	0	0.000341276	0.000610197	0.00197893	0.000238835	0.00253585	0.000148107	0.000381974	0	0.000624657	0.000606718	0.00203028	0.000573824	0.00146186	0	0.00031614	0.000305416	0.00193433	0.0003587	0.00018319	0.000720853	0	0.000474135	0.000284473	0.000694622	0.00158285	0.00105717	0.000186957	0.001119	0.00059712	0.000823322	0.000211061	0.000492911	0.00370358	0.000883185	0.00034351	0.00253581	0.00132558	0.000875198
FUC-RHAMCAT-PWY: superpathway of fucose and rhamnose degradation	0.000146318	0.000258971	0.000255741	0.00259625	0.000418971	0.000248977	0.000629964	0.00011657	0.00057194	0.000344597	0.000202392	0.000220432	0.000528369	0.000336712	0.000163683	0.00282296	0.000378802	0.000456915	0	0.000677584	0.000570571	0.00188835	0.000231008	0.00124983	0.000161482	0	0.000129814	0.00159683	0.000394857	0.000172392	0.000773248	0.000106078	0.000146754	0.000537429	0.000673458	0.00319246	0.00131423	0.000211921	0.00112552	0.000431743	0.000782901	0.0001016	0.000672167	0.00402759	0.00103071	0.000655744	0.00213907	0.00155217	0.000853273
FUCCAT-PWY: fucose degradation	0.000143482	0.000197969	0.000160994	0.00171668	0.000224818	0.000598462	0.000342243	0	0.000399892	0.0003345	0.00024651	0.000102989	0.000275007	0.00153947	0	0.00191836	0.000176492	0.000214782	0	0.000442235	0.00033495	0.0013154	0.000440181	0.000840844	0	0.00010608	0	0.0012333	0.000224561	0.00014384	0.000548203	0.000571826	0.000195827	0.000287559	0.000443129	0.00379811	0.0011407	0.000127441	0.000588639	0.000551433	0.00043063	0.000146372	0.000352386	0.00415639	0.00054405	0.000407584	0.00141281	0.00105042	0.000425609
GALACT-GLUCUROCAT-PWY: superpathway of hexuronide and hexuronate degradation	0.00959841	0.00533958	0.00526386	0.00248422	0.00287969	0.00171242	0.00597014	0.00488619	0.00227283	0.00514288	0.00377085	0.0035307	0.00278417	0.00553812	0.00446936	0.00434514	0.000406815	0.0053157	0.00310935	0.00158863	0.00533918	0.00178539	0.000684319	0.00287952	0.00714865	0.00659822	0.00285839	0.00471127	0.00141347	0.00456543	0.00465808	0.00163158	0.00600581	0.00660149	0.00882086	0.00223147	0.00195997	0.00268046	0.00427562	0.00629372	0.00670704	0.00413398	0.00641153	0.00451813	0.00598498	0.00482313	0.00355037	0.00701442	0.00258602
GALACTARDEG-PWY: D-galactarate degradation I	0	0	0	0.00108293	0.000162781	0	0	0	0	0	0	0	0.000204702	0	0	0.00118253	0.00011482	0.000121951	0	0.000256904	0.000121819	0.00129716	0	0.000360436	0	0	0	0.000390053	0	0	0.000106025	0.000133855	0	0.000155448	0	0.00141785	0.000593214	0	0.000397848	0	0.00025897	0	0.000114922	0.0033942	0.000327588	0.000162932	0.0010542	0.000110712	0.000307818
GALACTUROCAT-PWY: D-galacturonate degradation I	0.0124618	0.00521092	0.00517373	0.00273563	0.00276771	0.00158564	0.00615536	0.00482648	0.00219386	0.00496226	0.00377232	0.00329194	0.00269775	0.00565458	0.00365568	0.0036364	0.000235853	0.00492176	0.00230943	0.00185168	0.00514576	0.00171999	0.000554697	0.00219303	0.00769379	0.00755686	0.00295055	0.00435078	0.00101068	0.00470607	0.00473193	0.00182117	0.00644665	0.00639874	0.00863093	0.00224652	0.00204262	0.00417229	0.00383794	0.00737775	0.00669945	0.00519052	0.00663952	0.00415885	0.0060318	0.00489186	0.00331622	0.00719621	0.00207869
GLCMANNANAUT-PWY: superpathway of N-acetylglucosamine, N-acetylmannosamine and N-acetylneuraminate degradation	0.00983652	0.0052764	0.00459946	0.00491806	0.00404471	0.00223919	0.00565221	0.00469041	0.0050843	0.00499323	0.00477836	0.00333356	0.00355948	0.00510614	0.00498843	0.00406175	0.00394306	0.00586691	0.00344514	0.00771758	0.00529178	0.00193523	0.00917059	0.00422066	0.00698751	0.00742741	0.00718121	0.00472308	0.00368336	0.00590993	0.00399983	0.00903268	0.00665263	0.00444292	0.00775214	0.00425044	0.00943921	0.00649824	0.00425771	0.00447821	0.00627801	0.0120335	0.00676561	0.00509108	0.00718957	0.00508206	0.00385069	0.00778695	0.00421045
GLUCARDEG-PWY: D-glucarate degradation I	0	0	0	0.00108293	0.000189596	0	0	0	0.00012158	0	0	0	0.000204702	0	0	0.00166334	0.000115825	0.000132506	0	0	0.000173239	0.0013884	0	0.000360436	0	0	0	0.000499957	0.000126651	0	0.000125165	0	0	0.000155448	0	0.00166867	0.000785877	0	0.000412413	0	0.000329258	0	0.000135373	0.00349261	0.000327588	0.000255339	0.00114986	0.000117212	0.000325503
GLUCARGALACTSUPER-PWY: superpathway of D-glucarate and D-galactarate degradation	0	0	0	0.00108293	0.000162781	0	0	0	0	0	0	0	0.000204702	0	0	0.00118253	0.00011482	0.000121951	0	0.000256904	0.000121819	0.00129716	0	0.000360436	0	0	0	0.000390053	0	0	0.000106025	0.000133855	0	0.000155448	0	0.00141785	0.000593214	0	0.000397848	0	0.00025897	0	0.000114922	0.0033942	0.000327588	0.000162932	0.0010542	0.000110712	0.000307818
GLUCONEO-PWY: gluconeogenesis I	0.000968589	0	0.00304021	0.00240271	0.00235932	0.00351707	0.00284579	0.00246834	0.000355921	0.00300519	0.000184529	0.00229812	0.00455215	0.001763	0.000236019	0	0.000472195	0.000122007	0	0.000111242	0.00285294	0.00326519	0.00281121	0	0	0.000829772	0	0	0.00400527	0.000660036	0.00313264	0.000718329	0.000317889	0.00212429	0	0.0042719	0.00153928	0.000585302	0.00280853	0	0	0	0	0	0.00280357	0	0.00383554	0.000129623	0.00453872
GLUCOSE1PMETAB-PWY: glucose and glucose-1-phosphate degradation	0.000146088	0.000362877	0.000131501	0.00202847	0.000553133	0	0.00055668	0	0.0003422	0	0.000176536	0.000103231	0.00071942	0	0.000169843	0.00353941	0.000304328	0.000436191	0.000107734	0.00072078	0.00108799	0.00223281	0.000325982	0.00108635	0.000175779	0	0.000511766	0.00210536	0.000413095	0	0.000571498	0.000136088	0.000170579	0.000482822	0.00160509	0.00307035	0.00115747	0.000119029	0.0011731	0.00022712	0.00111444	0	0.000633308	0.00416581	0.00091531	0.00086961	0.00251916	0.00158357	0.00102184
GLUCUROCAT-PWY: superpathway of &beta;-D-glucuronide and D-glucuronate degradation	0.008991	0.00522943	0.0052821	0.00203037	0.00287574	0.00156365	0.00559769	0.00464806	0.0025866	0.00490499	0.00388953	0.0033761	0.00286829	0.00530344	0.00496661	0.0044085	0.000467315	0.00515284	0.00400861	0.00128036	0.00512289	0.00154547	0.000722131	0.00299112	0.00677571	0.0061128	0.00284104	0.00489988	0.00134354	0.00459985	0.00431927	0.00161526	0.0058959	0.00636538	0.00920834	0.00214886	0.0021825	0.00195734	0.00432101	0.00563714	0.00673929	0.00373103	0.00620109	0.00479815	0.00598166	0.00472013	0.00340211	0.00726165	0.00280958
GLUTORN-PWY: L-ornithine biosynthesis	0.000650437	0.00250245	0.00216367	0.00831121	0.00494884	0.00458844	0.000849342	0.003244	0.0031765	0.000958986	0.000599179	0.000844559	0.00266127	0.00281389	0.00139031	0.0050018	0.000841212	0.000709693	0.00124236	0.00407488	0.00489849	0.00924128	0.00453644	0.00944393	0.0055959	0.000619992	0.0039401	0.010916	0.000529479	0.000655883	0.00722428	0.000717624	0.000790711	0.00053933	0.00891634	0.0055902	0.00732018	0.000764333	0.00616355	0.00168298	0.00648017	0.000472484	0.00930713	0.00561159	0.00888959	0.0039471	0.00714968	0.0108212	0.00531098
GLYCOCAT-PWY: glycogen degradation I (bacterial)	0	0.000274251	0.000519366	0.0015523	0.000287359	0.000341299	0.000652933	0.000100015	0.00037947	0.000624446	0.000975948	0.000716135	0.000398548	0.000345538	0	0.000452445	0.000380116	0.000266075	0.000203602	0.00176038	0.000712406	0.00082634	0.000159886	0.00120739	0.000481524	0.000117113	0.0016845	0.000319482	0.000673561	0.00135926	0.000350217	0.00103723	0.000128066	0.00100811	0.000244783	0.00341378	0.00181823	0.000427923	0.000416355	0.000835799	0.000550301	0.00131023	0.000343096	0.00115643	0.000479026	0.000211181	0.000396375	0.000546984	0.000252965
GLYCOGENSYNTH-PWY: glycogen biosynthesis I (from ADP-D-Glucose)	0.00365958	0.000757119	0.00178384	0.00196725	0.00222896	0.000455214	0.00135196	0.00278606	0.000477847	0.00139288	0.00282956	0.00148943	0.0017406	0.00379687	0.000249741	0.00172914	0.00106149	0.00100828	0.00101296	0.00204994	0.00252863	0.00389203	0.000198452	0.00304484	0.00192495	0.00635412	0.00201896	0.00113046	0.000843347	0.00184009	0.0012543	0.0012516	0.00397104	0.0037028	0.00312422	0.00689252	0.00212956	0.00052763	0.000640073	0.00145818	0.00199809	0.00160051	0.0029307	0.00276595	0.00464676	0.00289978	0.0020851	0.00561005	0.000716151
GLYCOL-GLYOXDEG-PWY: superpathway of glycol metabolism and degradation	0	0	0	0.000636683	0.000162051	0	0.00014911	0	0	0	0	0	0.000286536	0	0	0.00152537	0	0	0	0	0.000136443	0.000351772	0	0.000297862	0	0	0	0.000904933	0	0	0.000226387	0	0	0	0.000366553	0.00080504	0.000343108	0	0.000253054	0	0.000153009	0	0.000256973	0.00279325	0.00017769	0.000181486	0.000190801	0.000617135	0.00026618
GLYCOLYSIS-E-D: superpathway of glycolysis and Entner-Doudoroff	0.000283472	0.000765269	0.00180815	0.00204244	0.000899567	0.00109989	0.00100036	0.000129209	0.00043548	0.00173498	0.000975932	0.00156777	0.00199357	0.00129352	0.0010949	0.00373101	0.000581401	0.0019751	0.00169711	0.000833576	0.00175073	0.00260868	0.000405428	0.00211865	0.00102249	0.000160883	0.000375407	0.0023383	0.00140852	0	0.0017548	0.00115502	0.000413624	0.000965586	0.000742246	0.0038459	0.00197825	0.000275242	0.00184896	0.000330835	0.00171422	0	0.00133306	0.00460824	0.00154994	0.0012114	0.00276465	0.00147304	0.00130897
GLYCOLYSIS-TCA-GLYOX-BYPASS: superpathway of glycolysis, pyruvate dehydrogenase, TCA, and glyoxylate bypass	0.000245022	0.000347992	0.000203341	0.00278428	0.000854034	0.0002343	0.000832803	0	0.000443759	0.000219952	0.000167721	0.0005427	0.000926021	0.000110371	0.000391308	0.00362129	0.00109658	0.00088743	0.000144798	0.000839263	0.000896974	0.00240263	0.000354763	0.00140194	0.000314795	0.000107414	0.000175892	0.00243191	0.000634491	0	0.00120618	0.000149114	0.000184054	0.000793127	0.00100418	0.00337337	0.0017614	0.000222174	0.00143203	0.00029928	0.000942723	0	0.00102308	0.00531503	0.00117604	0.00136539	0.00276174	0.00171729	0.00121981
GLYCOLYSIS: glycolysis I (from glucose 6-phosphate)	0.00122412	0.00345635	0.00254617	0.00464313	0.00166061	0.00280734	0.00211644	0.00188836	0.00191923	0.00407406	0.00533779	0.00352975	0.00368823	0.0040739	0.00821263	0.00639924	0.00791172	0.00715642	0.00694855	0.00172135	0.00254336	0.00470005	0.00323128	0.00501658	0.00254871	0.000547688	0.00530029	0.00900124	0.0051151	0.000540308	0.00259317	0.0022318	0.000843466	0.00201857	0.00198265	0.00469069	0.00297939	0.000467949	0.00437876	0.00124502	0.00347266	0.00110349	0.00566002	0.00542717	0.00282183	0.00347946	0.00527511	0.00392073	0.00689161
GLYOXYLATE-BYPASS: glyoxylate cycle	0.000118452	0.000199521	0	0.00177743	0.000625954	0.000110896	0.000478736	0	0.000278592	0	0	0.000162914	0.000359478	0	0.000110512	0.00207236	0.000353003	0.000303789	0	0.000427386	0.000352126	0.00191969	0.0001422	0.00089614	0.000216871	0	0	0.00169618	0.000262335	0	0.000716946	0.000269408	0	0.00039225	0.000775127	0.00257677	0.00126384	0.000117256	0.000692394	0.000190396	0.000422616	0	0.000609008	0.00442826	0.000641928	0.000979579	0.00188523	0.0011911	0.000668329
GOLPDLCAT-PWY: superpathway of glycerol degradation to 1,3-propanediol	0	0	0.000104732	0.00206536	0	0.000291777	0	0	0.00379024	0	0	0.00021527	0.000197081	0	0	0	0	0	0	0.0071665	0	0.000533029	0.00326306	0	0	0	0.00121392	0.000114757	0.000360501	0.00297663	0	0.00935095	0	0.000223401	0	0.00475008	0.0104467	0.00518499	0	0.000635239	0	0.0120736	0	0.000462044	0.000116126	0	0	0.000223264	0
HCAMHPDEG-PWY: 3-phenylpropanoate and 3-(3-hydroxyphenyl)propanoate degradation to 2-oxopent-4-enoate	0	0	0	0.00172949	0.00013707	0	0	0	0	0	0	0	0	0	0	0.00086609	0	0.000104494	0	0	0.000115834	0.000701276	0	0.000207408	0	0	0	0.000126323	0	0	0.000119199	0.000110295	0	0	0.000177898	0.00291562	0.000402443	0	0.000249469	0	0.000391745	0	0	0.00315832	0.000427871	0.00017266	0.000468655	0	0.000143754
HEME-BIOSYNTHESIS-II: heme biosynthesis I (aerobic)	0.000233178	0	0.00048669	0.000529446	0.000314457	0.000276554	0.000265721	0	0.000471844	0.000916783	0.000439122	0.000242615	0.000345524	0	0.000549911	0.00183849	0.00133632	0.000919987	0.00093481	0.000245523	0.00038658	0.00103782	0.000276236	0.000647675	0.000256043	0	0.00174661	0.000989325	0.000153282	0.000110815	0.000517542	0.000234959	0	0.000382701	0.000529889	0.00124698	0.000421922	0.000133667	0.000730876	0	0.00037335	0	0.000455253	0.000120335	0.000490006	0.000310508	0.00128622	0.000733823	0.000948665
HEMESYN2-PWY: heme biosynthesis II (anaerobic)	0.000313196	0.00114047	0.000797214	0.00167984	0.000372892	0.000344456	0.000893299	0	0.000618006	0.00113685	0.000532851	0.000976224	0.00228224	0.000617539	0.00058539	0.00249424	0.00138337	0.00102551	0.00106717	0.000390873	0.000575455	0.00119092	0.000360645	0.000703109	0.000314951	0.000101907	0.0046576	0.0017091	0.000334301	0.000262668	0.000638924	0.000408081	0.00060497	0.000613494	0.0013053	0.00150303	0.000461096	0.000172456	0.000888527	0.000704341	0.000936422	0.000307986	0.00158094	0.00402432	0.00115788	0.000526784	0.00193672	0.0013416	0.000967175
HEXITOLDEGSUPER-PWY: superpathway of hexitol degradation (bacteria)	0.000943219	0.00100793	0.00152003	0.00369951	0.00135593	0.00160763	0.00128785	0.000543468	0.00192566	0.00252255	0.00166077	0.00178794	0.00186012	0.00151789	0.000750526	0.00367508	0.00148428	0.0022428	0.000987179	0.00192123	0.00198578	0.00404932	0.0024122	0.00287555	0.00154353	0.000439721	0.00424125	0.00382281	0.00264572	0.00067417	0.00186601	0.00229585	0.000501216	0.00118905	0.00162403	0.00402874	0.00276433	0.000483001	0.00206676	0.00115874	0.00236366	0.00117416	0.0016422	0.00293919	0.00177834	0.00179311	0.00293036	0.0026592	0.00295223
HISDEG-PWY: L-histidine degradation I	0	0	0.000225376	0	0.000105985	0.00032513	0.00102019	0	0	0.000656663	0.000100249	0.000517452	0.000259638	0	0.00011713	0	0	0	0.000199794	0.000167712	0.00038788	0.00118066	0	0	0.00024154	0.000163981	0.000384089	0	0.000681791	0	0.000409207	0.000305145	0.00011136	0.000616565	0	0.00205691	0.000443711	0	0.000382558	0	0.00035859	0	0.000170864	0	0.000262741	0.00150635	0.000216994	0.000127587	0.000145483
HISTSYN-PWY: L-histidine biosynthesis	0.00653603	0.00495638	0.00391788	0.00209207	0.00256467	0.00565853	0.00249328	0.00406307	0.00439906	0.00381673	0.00602951	0.00281947	0.0047185	0.00529249	0.00269686	0.00361679	0.00231486	0.00375452	0.00450537	0.00272923	0.00346453	0.00239608	0.00339486	0.00483211	0.00373125	0.00132835	0.00608725	0.00439546	0.00480266	0.00178119	0.00322376	0.00399433	0.00461405	0.00221332	0.00439344	0.0036836	0.00165104	0.00140791	0.00219315	0.00639874	0.0021488	0.00148196	0.00322881	0.00354737	0.00314922	0.004462	0.00272592	0.00423766	0.00549624
HOMOSER-METSYN-PWY: L-methionine biosynthesis I	0.00462896	0.000391164	0.00189435	0.00277637	0.00132508	0.00428531	0.000747301	0.00197049	0.0015689	0.00158654	0.00124629	0.00118781	0.00404635	0.00118658	0.000688935	0.000997513	0.000545012	0.00159244	0.00118719	0.00208945	0.00186712	0.00277736	0.00125745	0.0015346	0.00272682	0.00115628	0.00474258	0.00160084	0.000977266	0.000771092	0.00172399	0.00110924	0.00319066	0.00192499	0.00161077	0.00458089	0.0024657	0.000277821	0.00140134	0.00642342	0.00116084	0.000919512	0.00100408	0.00188617	0.00262537	0.00402385	0.00230603	0.00219083	0.0013865
HSERMETANA-PWY: L-methionine biosynthesis III	0.00110271	0.00038661	0.00282485	0.0012445	0.00323073	0.00509415	0.00339935	0.00310134	0.00146072	0.00282256	0.00168146	0.00204243	0.00424806	0.00228685	0.000178029	0.000476447	0.000350184	0.000700496	0.000887147	0.00168056	0.00229875	0.00142408	0.00237114	0.000894126	0.00198125	0.00214429	0.00421678	0.00109006	0.00209044	0.000755258	0.00318506	0.000831187	0.00209147	0.00201423	0.00145274	0.00210524	0.00115423	0.000584247	0.00273963	0.000946364	0.000754383	0.000912885	0.00090956	0.00063145	0.00262841	0.00103688	0.00197132	0.00187633	0.00197095
ILEUSYN-PWY: L-isoleucine biosynthesis I (from threonine)	0.0209056	0.0174712	0.0139408	0.00869541	0.0143742	0.0139598	0.0151868	0.0179124	0.0127207	0.0151175	0.0152296	0.0115207	0.013206	0.0156322	0.0152163	0.00895925	0.0162392	0.0132693	0.0174078	0.0120809	0.0143717	0.0111215	0.0138102	0.0139148	0.0180661	0.0151131	0.0125825	0.00903644	0.0165749	0.0115013	0.0165226	0.0148358	0.0163072	0.0116294	0.0181781	0.00686457	0.0116758	0.0198152	0.0135559	0.0198618	0.0145118	0.0144159	0.0136867	0.00407389	0.0135555	0.0135131	0.00945498	0.0149234	0.0106323
KDO-NAGLIPASYN-PWY: superpathway of (Kdo)2-lipid A biosynthesis	0	0	0	0.000886967	0.000102724	0	0	0	0.000129653	0	0	0	0.000210778	0	0	0.0011048	0	0.000125182	0	0.000290264	0	0.000489285	0	0.000309199	0	0	0	0.000716005	0	0	0.000165067	0	0	0	0.00025586	0.00119733	0.000394405	0	0.00034297	0	0.000265711	0	0.000175604	0.00257122	0.000225154	0.000202692	0.000829387	0.000444267	0.000249187
KETOGLUCONMET-PWY: ketogluconate metabolism	0	0.000172332	0	0.000397866	0.000184317	0	0.000274247	0	0.000367197	0	0	0	0.00022669	0	0	0.000147297	0.000142802	0.000160344	0	0.000108752	0.000228746	0.000786887	0	0.000161652	0	0	0	0	0.000272019	0	0.000422995	0	0	0.000302577	0.000362037	0.00129602	0.000331909	0	0.000234507	0	0.000126092	0	0.000117146	0.00127577	0.000357192	0.000205216	0.000644782	0.000381157	0.000276587
LACTOSECAT-PWY: lactose and galactose degradation I	0	0.000314684	0.000291474	0.000122243	0	0	0	0.000133886	0.000343699	0	0.000146486	0.000193253	0.000337213	0	0	0	0	0.000157682	0.000830686	0	0	0.000762524	0	0	0.00058032	0	0.00042871	0	0.00012252	0	0	0.000391536	0.000422859	0.000166719	0	0.00242968	0.000277555	0	0	0.000220332	0	0.000427101	0.000166776	0	0.000209797	0	0	0.000496389	0.000837816
LPSSYN-PWY: superpathway of lipopolysaccharide biosynthesis	0	0	0	0.000193636	0.000135415	0	0	0	0.000215051	0	0	0	0	0	0	0.000102132	0.000119152	0.00017988	0	0.000414827	0.000179397	0.000733479	0	0.000433831	0	0	0	0.000561573	0	0	0	0	0	0.000167551	0.000414732	0.000641498	0	0	0	0	0.000437087	0	0.000208328	0	0.000195795	0.000222388	0.00121434	0	0.000304026
MET-SAM-PWY: superpathway of S-adenosyl-L-methionine biosynthesis	0.0070371	0.000663284	0.00312302	0.00374797	0.00209259	0.00618748	0.00114927	0.00302096	0.0024162	0.00257806	0.00214859	0.00206888	0.00606347	0.00191227	0.00112505	0.00184953	0.00118368	0.00285635	0.00222116	0.00293528	0.00304553	0.00462775	0.00185561	0.00295663	0.0047482	0.0018246	0.00636527	0.00287348	0.00154023	0.00119429	0.00270017	0.00164134	0.00517581	0.00322737	0.00268874	0.00553179	0.00320812	0.000426081	0.0021501	0.00883106	0.00183577	0.00136516	0.001912	0.00212057	0.00404687	0.00611038	0.00375148	0.00403498	0.00240445
METHGLYUT-PWY: superpathway of methylglyoxal degradation	0	0	0	0.0005507	0	0	0.000145528	0	0	0	0	0	0.000276247	0	0	0.00114145	0	0.000119208	0	0	0.000141422	0.000316914	0	0.000223913	0	0	0	0.000912705	0	0	0.000183445	0	0	0	0.000236353	0.00075191	0.000271084	0	0.000170068	0	0.000300079	0	0.000178216	0.00196609	0.000177768	0.000167982	0.000213817	0.000709124	0.000224037
METSYN-PWY: L-homoserine and L-methionine biosynthesis	0.00679664	0.000755729	0.0032927	0.0037245	0.00242472	0.00633202	0.00140933	0.00334398	0.00270825	0.00280732	0.00224192	0.00221295	0.00619217	0.00216266	0.00125656	0.00162365	0.00102196	0.0027186	0.00211356	0.00337326	0.00320061	0.00421828	0.00226381	0.00259085	0.00454971	0.00214112	0.00649263	0.00255107	0.00177732	0.001456	0.00297347	0.00201253	0.00513146	0.00351595	0.00281197	0.00557737	0.00382705	0.000540505	0.0024157	0.00848402	0.00207735	0.00170497	0.00181307	0.00200269	0.00415427	0.00572772	0.00348924	0.00358201	0.00241564
NAD-BIOSYNTHESIS-II: NAD salvage pathway II	0	0.000123445	0.000158395	0.00169858	0.000292122	0	0.000348122	0	0.000211243	0.000203905	0.000165967	0.000176652	0.00144623	0.000159804	0.000143913	0.00171806	0.000229612	0.000259703	0	0.00067508	0.000387861	0.00230711	0.000190912	0.000608408	0.000232411	0	0.00121697	0.0023485	0.000295948	0.000246795	0.000608338	0.000610694	0.000202041	0.000208864	0.000870862	0.00483962	0.00122259	0.000112606	0.000676024	0.000230624	0.000512511	0	0.000465896	0.00424902	0.000762144	0.000585835	0.00159105	0.00186202	0.000632695
NAGLIPASYN-PWY: lipid IVA biosynthesis	0.000147185	0.00127275	0.00102472	0.00202902	0.000400886	0.000311739	0.00048123	0	0.00114576	0.00093831	0.000200763	0.000758493	0.00110615	0.000258481	0.00211865	0.00235563	0.00036825	0.000876379	0.00125163	0.00105743	0.00041723	0.00273273	0.000434559	0.000898857	0.000137586	0	0.00162633	0.00207574	0.000334291	0.000158272	0.000608593	0.000762424	0.000660988	0.000785013	0.000718548	0.00418505	0.00203362	0.000315639	0.000829599	0.000921487	0.000704952	0.000102383	0.00132466	0.00359712	0.000723263	0.000531223	0.00200994	0.000842005	0.000797882
NONMEVIPP-PWY: methylerythritol phosphate pathway I	0.0115509	0.0212555	0.0141446	0.0085923	0.0151361	0.0150306	0.0136191	0.0149888	0.0162261	0.0125096	0.0130178	0.0168424	0.0139825	0.0128042	0.0157167	0.00763684	0.0171191	0.011701	0.0146522	0.0105292	0.012661	0.00955395	0.0117067	0.0118349	0.0126507	0.0177016	0.00763632	0.00760906	0.0161705	0.0181354	0.0141751	0.0102426	0.015775	0.0111656	0.0106592	0.0045079	0.00489673	0.0173786	0.0130632	0.0143333	0.0108529	0.0109632	0.0108381	0.0033795	0.00910057	0.0126237	0.00907326	0.00920567	0.0125032
NONOXIPENT-PWY: pentose phosphate pathway (non-oxidative branch)	0.0111999	0.00657227	0.00762207	0.00561876	0.00728571	0.00832196	0.0100137	0.00809356	0.00713436	0.00912379	0.00777457	0.0066243	0.00569759	0.0101075	0.00744412	0.00630117	0.00796375	0.00914838	0.0087592	0.0105975	0.00895338	0.00682362	0.0119275	0.00862376	0.010784	0.00905259	0.00986146	0.00615146	0.0055071	0.00903786	0.0065648	0.0117996	0.00922666	0.00732239	0.00694111	0.00549575	0.0109211	0.0077472	0.00661896	0.00856046	0.00978236	0.0125025	0.00857107	0.00213697	0.00827703	0.00848531	0.00509046	0.00949813	0.00603546
OANTIGEN-PWY: O-antigen building blocks biosynthesis (E. coli)	0.00264904	0.00229711	0.00158115	0.00232131	0.00175268	0.00124705	0.000688407	0.00376492	0.00250941	0.00167859	0.00222517	0.00164519	0.00311944	0.00477537	0.00081135	0.00318749	0.00111087	0.00356306	0.00195984	0.00180799	0.00236064	0.00261353	0.000893649	0.00218984	0.00185935	0.00228772	0.0029036	0.00291484	0.00146272	0.00073399	0.00127788	0.0017113	0.00121639	0.00234702	0.00342101	0.000747849	0.00164048	0.000550368	0.0014855	0.0011687	0.00159739	0.000594752	0.00246835	0.00200201	0.00328958	0.0016775	0.00281319	0.00324062	0.00252252
ORNARGDEG-PWY: superpathway of L-arginine and L-ornithine degradation	0	0	0	0.000942066	0.000187123	0	0	0	0.000123742	0	0	0	0	0	0	0.00137237	0	0.000103482	0	0.000190248	0.000180519	0.000662839	0	0.000263572	0	0	0	0.000227864	0	0	0	0	0	0	0	0.00129733	0.000592399	0	0.000368768	0	0.000284461	0	0.000141	0.00284734	0.000323021	0.000195833	0.00111099	0	0.000266141
ORNDEG-PWY: superpathway of ornithine degradation	0	0	0	0.00104153	0.000143082	0	0	0	0.000336934	0	0	0	0	0	0	0.00108812	0.000152491	0.000120604	0	0.000326682	0.000117907	0.000425972	0.000124418	0.000167826	0	0	0	0.000325672	0.00014743	0	0	0.000293717	0	0.000191709	0	0.00200795	0.00120739	0	0.000246233	0	0.000176693	0	0.000150152	0.00279148	0.00020831	0.000239109	0.000855352	0.000165575	0.000182273
P105-PWY: TCA cycle IV (2-oxoglutarate decarboxylase)	0.00016725	0.000269155	0.000193949	0.002285	0.000741471	0.000202753	0.000830681	0	0.00047449	0.00017969	0.00012091	0.000255514	0.000429487	0	0.000176097	0.00246	0.000570646	0.000531456	0.000116673	0.000642211	0.00063051	0.00170994	0.000215394	0.000981064	0.000293281	0	0.000134754	0.00169005	0.000503838	0	0.000964646	0	0.000181896	0.000771773	0.000915973	0.00305759	0.00162252	0.000210687	0.000930433	0.000355563	0.000548531	0	0.000851751	0.00554672	0.00103809	0.00150495	0.000825226	0.00145304	0.000318809
P108-PWY: pyruvate fermentation to propanoate I	0	0	0.000115111	0.00142584	0.000271274	0.00116361	0.000134117	0	0.000188034	0.000213262	0.000229541	0.000382149	0.000859855	0.000501534	0	0	0	0	0	0	0.000141024	0	0.00021757	0	0.000106099	0	0	0	0.000315365	0.000119726	0.000606225	0	0.000101195	0.000564641	0	0.000120132	0	0	0.000302301	0.000164168	0	0	0.000137713	0	0.000309631	0	0	0.000235622	0
P122-PWY: heterolactic fermentation	0	0	0.000108569	0	0	0	0	0	0	0	0.000194034	0.000603716	0.000315645	0.000233533	0.000140056	0	0.00015003	0.000192705	0	0.00013226	0	0.00186483	0	0	0	0	0.000442233	0.000270704	0.000268908	0	0	0.000327636	0.000135392	0.000249152	0.000239245	0.00380815	0.000846264	0	0.000694808	0	0.00050019	0	0.000791931	0	0.000149686	0.000202384	0	0.000366531	0
P161-PWY: acetylene degradation	0	0.000353986	0.000347084	0.00168006	0.000666822	0.00042577	0.000439725	0.000324925	0.000216101	0.00027836	0.000287099	0.000400273	0.000555432	0.000142588	0.000727213	0.001856	0.000600285	0.000427794	0.000330415	0.000184827	0.00111278	0.00271326	0.000532146	0.00172819	0.000229908	0	0.000274129	0.00173005	0.000553428	0	0.00064173	0.000460498	0	0.000297675	0.000655463	0.00383684	0.0011059	0.0001039	0.000994733	0.000143148	0.00094485	0	0.000538158	0.000995618	0.00110232	0.00046406	0.00167253	0.00127121	0.000774536
P162-PWY: L-glutamate degradation V (via hydroxyglutarate)	0	0	0	0	0.000118612	0	0	0.000482044	0	0.000368402	0.000287753	0	0	0	0.000121452	0.000103073	0.000128288	0	0	0	0	0	0	0	0.000143749	0	0.000496729	0	0.000409024	0	0	0	0	0	0	0	0	0	0.000101301	0	0.00049081	0	0.000171332	0	0	0	0	0	0.000141378
P164-PWY: purine nucleobases degradation I (anaerobic)	0.000224854	0.000199158	0.000208074	0	0.000253884	0.000390311	0.000498173	0.00017664	0	0.000213953	0.000126523	0.000449864	0.000268597	0.000135006	0	0.000246975	0.000158564	0.000121313	0	0	0.000514647	0.000896423	0	0.000835258	0	0.000302457	0.00016041	0	0.000328824	0	0.000414078	0.000253603	0.000330671	0.000505745	0.000381768	0.000234768	0.000748095	0.00032249	0.000575509	0	0	0.00073217	0.000766508	0	0.000912093	0.000172724	0	0.000930777	0.000164311
P185-PWY: formaldehyde assimilation III (dihydroxyacetone cycle)	0.000145698	0	0.00012538	0.00275879	0	0.000731564	0	0.00014093	0.0016319	0	0	0.000372072	0.000413284	0.00010827	0	0.000122891	0.00032574	0	0	0.00150651	0.000202178	0.000450114	0.00222995	0.000410923	0.000134362	0	0.00102877	0.000132222	0.000394891	0.000468957	0	0.00188593	0	0.00032312	0.000233096	0.00328456	0.00273615	0.000407557	0	0.000712352	0.000123761	0.000987487	0.00014665	0.000760104	0.000195187	0.000312458	0	0.00032392	0
P4-PWY: superpathway of L-lysine, L-threonine and L-methionine biosynthesis I	0.00183615	0.000898896	0.0016624	0.0027173	0.00161533	0.00162309	0.00099705	0.00179248	0.00171515	0.00232519	0.00112338	0.00191083	0.00228472	0.00189659	0.00110534	0.00220978	0.000953385	0.00196967	0.0018492	0.00228666	0.00200457	0.00383838	0.00122701	0.0014992	0.00164426	0.000606883	0.00080174	0.00243787	0.00114976	0.000625386	0.0019579	0.00129172	0.00106165	0.00177363	0.0030522	0.00437261	0.00282388	0.000299016	0.00170952	0.00178876	0.0015064	0.000509735	0.00167758	0.00274059	0.00253541	0.00219391	0.00289557	0.00305348	0.00198321
P42-PWY: incomplete reductive TCA cycle	0.000450611	0.000180744	0.000405218	0.00192369	0.000649186	0.000532401	0.000503854	0.00120375	0.000443193	0.000350295	0.00117575	0.00104403	0.0010255	0.000741616	0.000706264	0.00280791	0.000843965	0.00113821	0	0.00110512	0.00123231	0.000389549	0.000260108	0.00158111	0.000651124	0.000787968	0.00209846	0.00174685	0.000389207	0.000143279	0.000766523	0.000388217	0.000205943	0.00128572	0.00049036	0.000321101	0.000472904	0.000111712	0.00121338	0.000235897	0.00106745	0.000427546	0.00128227	0.0002653	0.001857	0.000872812	0.00240315	0.000576196	0.00108977
P441-PWY: superpathway of N-acetylneuraminate degradation	0.00051134	0.00108573	0.000793342	0.00317637	0.0011346	0.00105384	0.000971337	0	0.000912623	0.000844348	0.000422115	0.00113729	0.0020181	0.000532599	0.000712872	0.00314076	0.00107855	0.00109535	0.000835238	0.000965264	0.00140454	0.00265182	0.00142014	0.00230814	0.000703812	0.000297	0.000560967	0.00306142	0.00130138	0.000453361	0.00144225	0.00142162	0.000674393	0.000928018	0.00154724	0.004166	0.00236053	0.000381424	0.00178518	0.000603641	0.00214045	0.000124798	0.00143015	0.00317251	0.00234345	0.00120828	0.00294676	0.00247561	0.00165321
P461-PWY: hexitol fermentation to lactate, formate, ethanol and acetate	0.000587585	0.000309057	0.000509503	0.00443858	0.000847229	0.000750058	0.000472931	0.000227964	0.00477589	0.000489221	0.000275451	0.000617792	0.000752196	0.000235447	0.000141241	0.00241748	0.000476931	0.000661974	0.000239453	0.00883055	0.000873234	0.00376528	0.0105583	0.00156115	0.000368421	0.00026037	0.00346195	0.00228845	0.00193246	0.00362481	0.000827202	0.0101867	0.000213419	0.000482439	0.000893225	0.00569863	0.0117633	0.0063087	0.000995131	0.000994176	0.000951462	0.0126268	0.000787623	0.00547146	0.000977728	0.000817666	0.00207769	0.00168898	0.000898395
PANTO-PWY: phosphopantothenate biosynthesis I	0.00478016	0.0156937	0.0144253	0.00934518	0.0132808	0.0137661	0.0136296	0.0144683	0.0106197	0.0121632	0.0137349	0.0140141	0.0140824	0.0119472	0.0161475	0.00805814	0.0173345	0.0124492	0.0155071	0.0116996	0.0113081	0.0100103	0.0136906	0.012877	0.0107856	0.0135283	0.00705325	0.00912487	0.0170665	0.0153763	0.0142614	0.0135802	0.0112303	0.00808691	0.00821632	0.00501192	0.0103225	0.0204246	0.0138874	0.011235	0.00955616	0.0120299	0.0105095	0.00525779	0.00770759	0.00939835	0.0093871	0.00676657	0.0134283
PANTOSYN-PWY: pantothenate and coenzyme A biosynthesis I	0.00537185	0.00629869	0.00697116	0.00471248	0.007209	0.00635124	0.00788415	0.007678	0.00385568	0.00795546	0.00758667	0.00570067	0.00603477	0.00551672	0.010505	0.00673966	0.00881501	0.00845019	0.00850271	0.00440869	0.00714111	0.00462406	0.00352939	0.00762375	0.0065951	0.0080746	0.00589704	0.00504719	0.00548693	0.00692039	0.00685479	0.00384567	0.0083131	0.00715202	0.00713215	0.00260138	0.0031512	0.00180621	0.00656675	0.00502534	0.00789832	0.00576959	0.00643891	0.00437532	0.00635792	0.00733225	0.00658198	0.00598654	0.00768698
PENTOSE-P-PWY: pentose phosphate pathway	0.00021197	0.000621731	0.00314211	0.00268402	0.00103145	0.00118023	0.000963519	0.00249736	0.000513017	0.00158684	0.000750689	0.00154416	0.00219103	0.00122796	0.000314162	0.0034787	0.000459118	0.00161402	0.00158574	0.000939057	0.00206519	0.00362648	0.000343397	0.00238558	0.000872212	0.00130998	0.00359008	0.00281438	0.0012228	0	0.00214393	0.00111909	0.000786826	0.00109663	0.00111056	0.00511249	0.00315608	0.000291133	0.00185476	0.000782324	0.00151404	0.000117101	0.00251089	0.00224706	0.00193193	0.00110966	0.0027777	0.00187742	0.000946021
PEPTIDOGLYCANSYN-PWY: peptidoglycan biosynthesis I (meso-diaminopimelate containing)	0.0130642	0.0199842	0.0168283	0.00957077	0.0171527	0.0161292	0.0164032	0.0165933	0.0182298	0.0148566	0.016216	0.0213032	0.0168937	0.0145699	0.0169122	0.00838291	0.0189847	0.0136593	0.0172546	0.0108869	0.0138622	0.0111249	0.0130275	0.0126685	0.014587	0.0173476	0.0109648	0.0100676	0.0173741	0.0221938	0.0175337	0.0126932	0.015078	0.0174891	0.0135819	0.00508227	0.00944074	0.0208924	0.0150477	0.0144914	0.0126468	0.0121827	0.0120219	0.0053682	0.0114885	0.0128832	0.0105392	0.0101094	0.0149392
PHOSLIPSYN-PWY: superpathway of phospholipid biosynthesis I (bacteria)	0.00179363	0.00270973	0.00334179	0.00542455	0.00223286	0.0039581	0.00359638	0.000121506	0.00350874	0.00598855	0.00359981	0.00474134	0.00407462	0.00429073	0.00739337	0.00609846	0.00317158	0.00734171	0.00599568	0.00309578	0.00440373	0.00479101	0.00351278	0.00677074	0.0032038	0.000459251	0.0047559	0.00439099	0.00631869	0.000203988	0.00382068	0.00342031	0.00194567	0.00339139	0.00210128	0.00549271	0.00394131	0.00227588	0.00635507	0.0026222	0.00478703	0.000339198	0.00376235	0.00603853	0.0043812	0.00422217	0.00584601	0.00439291	0.00565316
POLYAMINSYN3-PWY: superpathway of polyamine biosynthesis II	0	0	0	0.000151415	0	0	0	0	0	0	0.000176996	0	0.000164598	0.00033832	0	0	0	0	0	0	0.000122027	0	0	0.000136298	0	0.00235301	0	0.000395085	0	0	0	0	0.00297223	0.000263476	0	0.000107116	0.000452113	0	0	0	0	0	0.000522787	0	0.000192513	0.00134623	0	0	0
POLYAMSYN-PWY: superpathway of polyamine biosynthesis I	0.000693592	0.000124144	0.000444431	0.00265437	0	0.00199717	0.000448559	0.000789045	0.0034736	0.000765054	0.000975533	0.00139009	0.000656801	0.00230174	0.000131444	0.000719302	0.000543934	0.000604742	0.000294516	0.00615405	0.000571413	0.00128858	0.00731109	0.00106526	0.0013494	0.00341114	0.00439241	0.00110251	0.00151959	0.00310632	0.00077205	0.00730942	0.00380656	0.000633996	0.000438873	0.00290232	0.00825895	0.00445142	0.000171528	0.00172855	0.000244198	0.00952953	0.000819375	0.00222121	0.000757132	0.00189626	0.000939243	0.00164346	0.000338242
POLYISOPRENSYN-PWY: polyisoprenoid biosynthesis (E. coli)	0	0	0	0.000995999	0.000263151	0	0.000145041	0	0.000162947	0	0.00010424	0	0.000399993	0	0	0.00147412	0.000112284	0.000208999	0	0.000423693	0.000239002	0.000789717	0	0.000377054	0	0	0.000355825	0.000973547	0.000171696	0	0.000257119	0	0.000102467	0.00018442	0.000376548	0.00157949	0.000462172	0	0.000333197	0	0.000312417	0	0.000328117	0.00295116	0.000475577	0.000418765	0.00103108	0.000619495	0.000311863
PPGPPMET-PWY: ppGpp biosynthesis	0.000223393	0.000154173	0.000153928	0.000835506	0.00047189	0.000154248	0.000216498	0	0.000242171	0.000136134	0	0.000192	0.000527399	0	0.000181861	0.00156237	0.000324747	0.000328425	0.000103685	0.00116241	0.000512176	0.00243328	0.000150435	0.000739784	0.000202893	0	0.000137931	0.00141604	0.000206478	0	0.000437412	0.000229116	0	0.000301265	0.000561167	0.00401796	0.00100776	0	0.000714015	0.000135973	0.000565605	0.00019231	0.00051464	0.00165041	0.000759265	0.000731981	0.00136925	0.00108763	0.000518593
PRPP-PWY: superpathway of histidine, purine, and pyrimidine biosynthesis	0.000332398	0.00154827	0.0022243	0.00240005	0.000571426	0.00302593	0.00146505	0.000698723	0.000986168	0.00197141	0.00191587	0.00201811	0.00224016	0.00212027	0.000181939	0.00210595	0.00105779	0.00203084	0.00108433	0.00175961	0.00232273	0.00289306	0.000317091	0.00204798	0.00192333	0.000677511	0.00376394	0.000404325	0.00147208	0.000538231	0.00207054	0.00156776	0.000829044	0.00227386	0.000665396	0.00290829	0.000674988	0.000411875	0.00146537	0.000932606	0.000560677	0.000274849	0.00184821	0	0.00239365	0.00106261	0.00101449	0.00127627	0.00303666
PWY-1042: glycolysis IV (plant cytosol)	0.0190411	0.010177	0.0120817	0.0112768	0.0102229	0.0129176	0.014451	0.0144281	0.012285	0.0129544	0.0122714	0.0102012	0.00869636	0.013122	0.0131756	0.00879097	0.00773647	0.0140327	0.0114579	0.018723	0.0114971	0.0123071	0.0172284	0.0114955	0.0147562	0.0122593	0.0127774	0.00938757	0.0112845	0.0147684	0.0107649	0.0195966	0.0128646	0.0118057	0.0146094	0.00693113	0.0162833	0.0252579	0.0130233	0.0187198	0.0141222	0.0228462	0.012394	0.00713325	0.0114751	0.0124267	0.00929357	0.0119847	0.00930665
PWY-1269: CMP-3-deoxy-D-manno-octulosonate biosynthesis I	0.000659798	0.00163769	0.00219015	0.00544975	0.0028529	0.00494661	0.0021283	0.00214811	0.00549771	0.00425278	0.00345411	0.00309353	0.00266252	0.00366021	0.00614577	0.00644881	0.00475698	0.00484223	0.00649265	0.00675853	0.00216589	0.0037406	0.00928557	0.00453529	0.00184424	0.000935636	0.00387268	0.00347366	0.00621722	0.00400629	0.00360744	0.00949419	0.000928028	0.00251621	0.00166946	0.00385811	0.00873586	0.00678211	0.00718868	0.0010092	0.00321324	0.00894156	0.00223099	0.00416538	0.00233684	0.00212839	0.00448759	0.00162185	0.00626941
PWY-2723: trehalose degradation V	0	0	0	0.00123721	0.00024985	0	0.000157831	0	0.000194549	0	0	0	0.000340827	0	0	0.00137044	0	0.000130117	0	0.000345222	0.000222698	0.000754882	0.000107692	0.000410017	0	0	0	0.0011685	0.000157449	0	0.000286431	0	0	0.000127148	0.000304906	0.0010679	0.000552364	0	0.000491797	0	0.000412834	0	0.000279754	0.00252249	0.000459023	0.000259937	0.00145682	0.000752929	0.000364315
PWY-2941: L-lysine biosynthesis II	0.000227778	0.00154691	0.00076686	0.00119266	0.000842476	0.00150069	0.000424634	0.000180369	0.00254262	0.00166598	0.00157204	0.00110248	0.00528234	0.00101198	0.000266837	0	0.000495279	0.000664878	0.00102511	0.000998937	0.000521736	0.000286802	0.00018994	0.000320131	0.000842777	0.000666794	0.00428617	0.000188083	0.000943179	0.00120008	0.0013641	0.000826956	0.00127615	0.0003235	0.000845843	0.000651994	0.000194145	0	0.000912305	0.000371868	0.000375398	0.000919115	0.000568328	0	0.00227847	0.000230926	0	0.00105182	0.00247169
PWY-2942: L-lysine biosynthesis III	0.0108462	0.023123	0.0148233	0.00916208	0.0174309	0.0166398	0.0147372	0.0167723	0.02652	0.0145824	0.016657	0.0210044	0.0145135	0.0133743	0.0163837	0.00771988	0.0184331	0.0139129	0.0163502	0.010336	0.0124864	0.0100899	0.012842	0.0113802	0.0143514	0.0185488	0.0101423	0.00932942	0.0170332	0.0259759	0.0150859	0.0144614	0.0146732	0.0403288	0.0117613	0.00405577	0.00973524	0.0213103	0.0136227	0.0141781	0.0117077	0.0126566	0.0111468	0.00300633	0.00978718	0.0127247	0.00977203	0.00810229	0.014059
PWY-3001: superpathway of L-isoleucine biosynthesis I	0.0118326	0.00762717	0.00823796	0.00441072	0.00773374	0.00576729	0.00802833	0.00901298	0.00619439	0.0081657	0.00802063	0.00678491	0.00684741	0.00856739	0.0054138	0.00431168	0.00426063	0.00794907	0.00781768	0.00736901	0.00748905	0.00528551	0.0090069	0.00469937	0.00971341	0.00964242	0.00857738	0.0057527	0.00541025	0.00704213	0.00802217	0.00878081	0.00914884	0.0076644	0.0107143	0.00590757	0.00743369	0.00793065	0.00596097	0.00893107	0.00727856	0.00990737	0.00751451	0.00412713	0.00794456	0.00676615	0.00520264	0.00877262	0.00531926
PWY-3781: aerobic respiration I (cytochrome c)	0	0	0	0	0	0	0	0	0	0	0	0.00044411	0.000299035	0.000203837	0.000323573	0.000314444	0.000463398	0.000388142	0	0.00021749	0.000324922	0	0	0	0	0	0.000284694	0	0.000383011	0	0	0	0	0	0	0.000190743	0	0	0	0	0	0	0	0	0	0	0	0	0
PWY-3841: folate transformations II	0.00753582	0.0111525	0.0122475	0.00740314	0.0138548	0.0137754	0.0118442	0.0142554	0.007905	0.0118351	0.0132956	0.00788031	0.0118175	0.0101204	0.0146367	0.00707999	0.0153009	0.010649	0.0129821	0.00850335	0.00957747	0.0062197	0.0092543	0.00984856	0.00703692	0.0098241	0.00607424	0.00750899	0.0130007	0.00615348	0.0101073	0.0099053	0.00616398	0.00628042	0.00384109	0.00414639	0.00333473	0.0143545	0.0116443	0.00915155	0.00804744	0.00773285	0.00822637	0.00283835	0.00765524	0.00819535	0.00843025	0.00649122	0.012277
PWY-4041: &gamma;-glutamyl cycle	0	0.000116907	0	0.00180782	0.000260043	0.000111738	0.000242646	0	0.000515886	0.00010616	0	0.000183885	0.000281834	0	0.000152323	0.00201436	0.000155851	0.000184515	0	0.000360545	0.000289494	0.00170635	0.00011159	0.00052148	0	0	0.000216328	0.00129437	0.000302067	0	0.000437633	0.000330534	0.000149306	0.000219964	0.000363354	0.00549873	0.000986916	0	0.000531767	0	0.000548869	0	0.000328951	0.00636322	0.0007817	0.000353779	0.00227881	0.000874724	0.000562715
PWY-4242: pantothenate and coenzyme A biosynthesis III	0.00711413	0.00178965	0.003757	0.00243972	0.00238813	0.00247703	0.00153119	0.000630527	0.00168166	0.00454402	0.00381551	0.00287837	0.00195629	0.00243757	0.00557032	0.00550764	0.00538142	0.00468184	0.00507266	0.00100234	0.00274643	0.00132049	0.00130917	0.0038303	0.00224707	0.00417291	0.00345649	0.00245117	0.00260132	0.000436518	0.00314071	0.00131302	0.00429373	0.00351039	0.00137516	0.00187706	0.0010345	0.000581157	0.0033088	0.00131634	0.00309888	0.00265478	0.00148971	0.00418015	0.00328149	0.00466704	0.0042481	0.00472687	0.00501334
PWY-4702: phytate degradation I	0	0	0	0.000984395	0.000172726	0.000579104	0	0	0	0.000130946	0.00102249	0	0.000156167	0.000131591	0	0.00118229	0	0	0	0	0.00012107	0.000617745	0.00011681	0.000296131	0	0	0	0.000783385	0	0	0.000493787	0	0	0.000176041	0.000212231	0.00115878	0.000776233	0	0.000282527	0.000113271	0.000219493	0	0.00016211	0.00302096	0.000231895	0.0001808	0.000973268	0.000540526	0.000251264
PWY-4981: L-proline biosynthesis II (from arginine)	0	0.000695174	0.000582457	0.000135598	0.000228679	0.000759214	0.000671901	0.000254989	0.000774538	0.000774653	0.000186613	0.000483802	0.000850557	0.000313592	0.000145754	0.000244308	0.000145877	0.000967454	0.000394152	0.000159274	0.000769551	0.00110174	0.000347895	0.000104914	0.000160605	0.000396313	0.000419639	0.00133732	0.000299804	0.000544028	0.000982452	0.000168669	0.000232674	0.000557046	0.00108692	0.000615037	0.000587867	0.000143762	0.000549359	0.000172274	0.000189789	0.000276928	0.000233557	0	0.000673604	0.000254237	0.00017892	0.00197263	0.000116342
PWY-4984: urea cycle	0.000161758	0.000965609	0.000476539	0.000624365	0.00100357	0.000137598	0.000763164	0.000980957	0.000543849	0.0016115	0.000331269	0.000663371	0.00456734	0.000937475	0.00320343	0.0012267	0.00237646	0.000552654	0.00224629	0.000275175	0.00168889	0.000160174	0.000374057	0.00212503	0.00116821	0.000387565	0	0.000159025	0.00286314	0.000440163	0.00111463	0.00217561	0	0	0.000345423	0	0.00010296	0.0006549	0.00121665	0.000414485	0.000549787	0.000261049	0.00039762	0	0.000388574	0.000446546	0.000654176	0.00020001	0.00139885
PWY-5005: biotin biosynthesis II	0.000301455	0	0	0.0018333	0.000893606	0.00133474	0	0.000352727	0.00069945	0.00012322	0.00014914	0.00200321	0.000731479	0	0	0	0.00189111	0.000137816	0	0.00227186	0	0	0.00151619	0	0	0	0.000648465	0.000354616	0.00168682	0.000369268	0	0.0009785	0	0.000369969	0	0.00151197	0.00344302	0.00609278	0	0.000569379	0.000274463	0.00393716	0	0.000374074	0	0	0	0.000318293	0
PWY-5022: 4-aminobutanoate degradation V	0	0.000110006	0.000126779	0.00236194	0.000492579	0.000114608	0.000271029	0	0.000331904	0	0.000106251	0.000245	0.000337598	0.00227501	0.000170118	0.00238	0.000214562	0.000290716	0	0.000604234	0.000484638	0.00284598	0.000166012	0.000806678	0	0	0.000138222	0.00169735	0.000410916	0	0.000406948	0.000397547	0	0.000546633	0.000456977	0.00102727	0.00118099	0.000153551	0.00107882	0.000149996	0.000701463	0	0.000424938	0.000429052	0.0010048	0.000480084	0.00235701	0.000596654	0.000836167
PWY-5030: L-histidine degradation III	0	0	0.000193147	0.000509392	0.000157816	0.000474141	0.0020515	0.00268323	0.000186191	0.00156298	0.000179199	0.00065386	0.000548334	0.000137536	0	0	0.000143795	0	0.000201773	0.00011136	0.00243474	0.000462999	0	0	0.00035533	0.000546608	0	0	0.000874298	0	0.00144714	0.000423226	0.000302858	0.000778071	0	0	0.000280962	0.000349455	0.000496979	0	0	0.000237196	0.000214789	0	0.000369855	0.00129675	0.000314082	0.000141406	0
PWY-5083: NAD/NADH phosphorylation and dephosphorylation	0.00015523	0.000112445	0.000215362	0.0021367	0.00056133	0.000116627	0.000314522	0	0.00027149	0	0.000158376	0.000631262	0.000596595	0.000149212	0.000178372	0.00265622	0.000312201	0.000596156	0	0.000753178	0.000412274	0.00342825	0.000196875	0.000834893	0.000187641	0	0.000894441	0.001901	0.000278041	0.000168404	0.000466996	0.000580093	0	0.00042557	0.0007518	0.00529713	0.00160441	0.000126398	0.000803004	0.000133883	0.000879051	0	0.000846423	0.0041958	0.000871177	0.000652518	0.00238202	0.00127801	0.000723964
PWY-5097: L-lysine biosynthesis VI	0.0119232	0.0241611	0.0150928	0.00923427	0.0176285	0.0164187	0.0148637	0.0174001	0.0279359	0.0146267	0.0157537	0.0209833	0.0151614	0.0133673	0.0158116	0.00786769	0.0180162	0.0138118	0.0164313	0.0110587	0.0129695	0.0103378	0.0121273	0.0121229	0.0161353	0.0194538	0.0101892	0.00929088	0.0174633	0.0275033	0.016678	0.0140791	0.0162174	0.0388229	0.0133432	0.00426855	0.00966241	0.0224931	0.0136832	0.0146533	0.0119931	0.0131269	0.0109222	0.00317733	0.0102586	0.0127435	0.00970114	0.0087189	0.0141794
PWY-5100: pyruvate fermentation to acetate and lactate II	0.00759644	0.00300884	0.00403372	0.00164926	0.00295634	0.00275098	0.00285292	0.00479923	0.00262829	0.00408462	0.00419631	0.00258343	0.00298672	0.00606694	0.00174938	0.00109496	0.00174599	0.00380293	0.00149406	0.00149891	0.00398596	0.00255862	0.00100012	0.00259754	0.00561149	0.00422398	0.00658444	0.00263479	0.000588345	0.00412688	0.00257925	0.00204029	0.00473358	0.00507353	0.00642183	0.00342487	0.00155341	0.00154709	0.00154102	0.00511542	0.00479089	0.00338512	0.00458534	0.000714182	0.00472086	0.00396099	0.00136544	0.00573484	0.00109846
PWY-5101: L-isoleucine biosynthesis II	0.000393026	0.000691656	0.00576124	0.0011551	0.00638502	0.00407846	0.00493318	0.00738028	0.000936858	0.00554398	0.00717622	0.000422585	0.000783836	0.00360645	0.0032793	0.00132256	0.00271762	0.00465855	0.00359477	0.00065877	0.00462492	0.000581676	0.00475932	0.000150739	0.00271032	0.00105635	0	0	0.00328715	0.00017775	0.00422711	0.00444769	0.000715483	0.000689572	0.00135948	0.000151097	0.000150318	0.000710326	0.0033478	0.00175578	0.00137417	0.000889804	0.00139449	0.000148515	0.00152546	0.001813	0.00328274	0.00013799	0.00372871
PWY-5103: L-isoleucine biosynthesis III	0.0175163	0.00896289	0.00778599	0.00445539	0.00696362	0.00448434	0.00748659	0.00863422	0.00864262	0.00781561	0.00830582	0.00560154	0.00664857	0.0109287	0.00486169	0.00421217	0.00336968	0.00826514	0.00575894	0.00873857	0.00791648	0.00446591	0.0092597	0.00440485	0.0107328	0.0112061	0.0089727	0.00667905	0.00445899	0.00808648	0.00732256	0.010103	0.00964115	0.00803606	0.0138159	0.00543001	0.00995229	0.00808434	0.00546233	0.00925195	0.00844867	0.0125236	0.00921634	0.00344515	0.00960555	0.00828504	0.00411021	0.0113084	0.00421345
PWY-5104: L-isoleucine biosynthesis IV	0.000601951	0	0.000307317	0.000896635	0.000335175	0.000390771	0	0.00235164	0	0.000258154	0.000971455	0.000540007	0.000679804	0.000172851	0	0.000278164	0.000273192	0.000515444	0	0.00130044	0.00124975	0.0023635	0	0.00145266	0.00056404	0.00570741	0.000151931	0.000959429	0	0	0	0.000180982	0.000201301	0.00359499	0.000423844	0.000400492	0.000364105	0	0	0.000182436	0.000413511	0.000518047	0.00147796	0	0.00384003	0.000396742	0.000333126	0.000421309	0
PWY-5121: superpathway of geranylgeranyl diphosphate biosynthesis II (via MEP)	0.000577491	0.000370115	0.000168761	0.00194586	0.000892601	0.000173861	0.000564169	0.000238612	0.000938518	0.000448883	0.000730521	0.000621214	0.00180186	0.000390758	0.000354037	0.0026173	0.000215157	0.000940614	0.000156259	0.0012354	0.000994144	0.00131202	0.000221739	0.00124386	0.000788368	0.00326904	0.00307114	0.00189304	0.00053838	0.000734413	0.000960852	0.000743896	0.00401846	0.0006232	0.00140019	0.00153546	0.000958856	0.000309261	0.000970574	0.000508768	0.00103319	0.000386539	0.00110828	0.00245212	0.00239766	0.00231704	0.00216702	0.00230661	0.000628042
PWY-5136: fatty acid &beta;-oxidation II (peroxisome)	0.000122373	0.000148336	0	0.00112411	0.000315614	0.000126176	0	0.000136963	0.000160498	0.000154186	0.000102978	0.000202202	0.000217692	0	0.000117434	0.00153372	0	0.000251301	0	0.000579126	0.000196861	0.00132851	0.000120815	0.000665375	0.00014051	0	0	0.000481417	0.000127435	0	0	0.000145245	0.000151647	0.000151703	0.000398675	0.000994887	0.000804491	0.000136147	0.000684128	0.000279988	0.000717703	0	0.000343001	0.003061	0.000722564	0.00044506	0.00158933	0.000458295	0.000356865
PWY-5138: unsaturated, even numbered fatty acid &beta;-oxidation	0	0	0	0.000587018	0	0	0	0	0	0	0	0	0	0	0	0.000405389	0	0	0	0	0	0.000384582	0	0.000183577	0	0	0	0.000111591	0	0	0	0	0	0	0	0.000798079	0.000359342	0	0.000192392	0	0.00023021	0	0	0.00241646	0.000142047	0	0.00051811	0	0
PWY-5154: L-arginine biosynthesis III (via N-acetyl-L-citrulline)	0.000782321	0.00251864	0.00322566	0.00268506	0.00628209	0.00598611	0.00137512	0.00442195	0.0021368	0.00158579	0.00101773	0.00124201	0.00274888	0.00371569	0.00210931	0.00426628	0.00131276	0.00117417	0.00192241	0.00107484	0.00514644	0.00331676	0.00522389	0.00422632	0.0049405	0.000898631	0.00303665	0.00733726	0.000878509	0.000760601	0.00600235	0.00115544	0.000801599	0.000861379	0.000818554	0.00438033	0.00172068	0.0010458	0.00581896	0.00191827	0.00431972	0.000583995	0.00441813	0.00460252	0.00401922	0.00348128	0.00545061	0.00227974	0.00624486
PWY-5173: superpathway of acetyl-CoA biosynthesis	0	0	0	0.000650145	0.000100094	0	0	0	0	0	0	0.000203078	0.000388187	0	0	0.0009366	0	0.000130286	0	0	0	0.00115218	0	0.000271766	0	0	0.00088476	0.000281721	0.000111874	0	0.000218654	0.000189549	0	0.000165862	0.000382532	0.00300615	0.000840412	0	0.000157009	0	0.000116404	0	0.000217044	0.00181902	0.000288032	0.000172111	0.000659631	0.000174286	0.000152195
PWY-5177: glutaryl-CoA degradation	0.0103368	0.002942	0.00318811	0.000909161	0.00145221	0.00112692	0.00320569	0.00264716	0.0014286	0.00346075	0.00229659	0.00201242	0.0015412	0.0036097	0.00152068	0.00104559	0	0.00288204	0.00119301	0.00068418	0.00310483	0.000211155	0.000559348	0.000868674	0.00461091	0.00476893	0.0020118	0.0023503	0.000393147	0.00299886	0.00243931	0.000606641	0.00491108	0.00364932	0.00487657	0.000803567	0.000919965	0.00103444	0.00168665	0.00382598	0.00405372	0.00275795	0.00395906	0.00111774	0.00374421	0.00343463	0.00138622	0.00559052	0.000701207
PWY-5188: tetrapyrrole biosynthesis I (from glutamate)	0.00378874	0.00125192	0.00199515	0.00249641	0.00301258	0.00387177	0.000968107	0.000743746	0.00357888	0.00151945	0.0026198	0.00812805	0.00237219	0.00156065	0.00157392	0.00212892	0.00207825	0.00139798	0.00352459	0.00634309	0.0015815	0.00222719	0.00756789	0.00257851	0.00290922	0.00209563	0.00596368	0.00208426	0.00260348	0.00394797	0.0011464	0.00772649	0.0043304	0.00279548	0.000952193	0.00426412	0.00788863	0.00440189	0.00075493	0.00550345	0.0013589	0.00839474	0.00147179	0.00380287	0.00134879	0.00331213	0.00171061	0.00194223	0.00151287
PWY-5189: tetrapyrrole biosynthesis II (from glycine)	0	0.000185518	0.000113505	0.0016475	0.000432235	0.000100813	0.000228353	0	0.000260497	0	0	0	0.000433887	0	0.000200753	0.00178387	0.000283872	0.000230303	0	0.000139184	0.000295803	0.00180297	0.000146743	0.000520516	0	0	0.000178707	0.00141686	0.00018366	0	0.000517194	0	0	0.000159801	0.000485931	0.00221058	0.00113946	0	0.000612409	0	0.000531488	0	0.000387512	0.00386269	0.000569789	0.000567227	0.00162003	0.000984847	0.000684867
PWY-5345: superpathway of L-methionine biosynthesis (by sulfhydrylation)	0.000374397	0.000498664	0.000752211	0.00226876	0.00158595	0.00059403	0.000803381	0.000156721	0.000643241	0.000422765	0.00261145	0.00148003	0.00148127	0.00130574	0.000233538	0.00125926	0.000541724	0.000401195	0.000194471	0.00100096	0.0017773	0.00293418	0.000565373	0.00102912	0.000299098	0.000353009	0.00168493	0.00210722	0.000758528	0.00115183	0.00222582	0.000613655	0.0002387	0.00151888	0.000624882	0.00385312	0.00181602	0.000185282	0.0017903	0.000378917	0.00104641	0	0.00126109	0.00152489	0.00202954	0.000844019	0.00275799	0.00132785	0.0016431
PWY-5347: superpathway of L-methionine biosynthesis (transsulfuration)	0.00664143	0.00085767	0.00347784	0.0038865	0.00253942	0.00566672	0.00157407	0.00359334	0.00236889	0.0030088	0.00240292	0.00235046	0.00590304	0.0024092	0.00141374	0.00180903	0.00114096	0.00298754	0.00237067	0.0033311	0.00330529	0.00454175	0.00211947	0.00275783	0.00487859	0.00236993	0.00640271	0.00275983	0.00195358	0.00158431	0.00331553	0.00205054	0.0050536	0.00364942	0.00315608	0.00585899	0.00386742	0.000627267	0.00266059	0.0083651	0.00229689	0.00187441	0.002012	0.00223602	0.00438049	0.00510177	0.0036012	0.00378038	0.00261005
PWY-5367: petroselinate biosynthesis	0.000673185	0.000347273	0.00114426	0.00052198	0	0.000707928	0.000983399	0	0.000301067	0.000309128	0.000720304	0.00094285	0.000129667	0.00107867	0	0	0	0	0	0.000780186	0.000428878	0.00171387	0.000447882	0.000649711	0.00105789	0.00151837	0	0.000218923	0	0.00169056	0.000147375	0.000522308	0.00272166	0	0	0	0	0.000384878	0	0.0010777	0	0.0010374	0.00118236	0	0.0010766	0	0.000827934	0.00503925	0
PWY-5384: sucrose degradation IV (sucrose phosphorylase)	0	0	0	0.00110947	0.000238914	0	0.000177505	0.00177892	0.00019301	0	0.000121351	0	0.000883408	0	0	0.00127835	0.000168848	0.000129802	0	0.00032803	0.000220736	0.000729261	0.000105877	0.000951435	0.000101949	0.000669132	0	0.00109699	0.000153073	0	0.00033794	0	0.000177014	0.00028962	0.000429332	0.00110749	0.00066617	0	0.000482132	0	0.000410271	0.000258726	0.00113983	0.00221559	0.000560797	0.000256462	0.00137568	0.00100851	0.000343856
PWY-5484: glycolysis II (from fructose 6-phosphate)	0.0011899	0.00336694	0.0025325	0.00457955	0.00165316	0.00281066	0.00211258	0.0018852	0.00184977	0.00405905	0.00528144	0.00339019	0.00364057	0.00398127	0.0082467	0.00637576	0.00794569	0.00715037	0.0068602	0.00170342	0.00253462	0.004605	0.00315254	0.0050162	0.00245434	0.000538815	0.00490738	0.00874706	0.00510654	0.000531974	0.00256471	0.00219828	0.000789226	0.0018952	0.0018971	0.00463713	0.00255279	0.000460075	0.00438996	0.00121254	0.00345299	0.000956856	0.00555937	0.00489998	0.00273326	0.00338283	0.00531171	0.00341683	0.00691882
PWY-5505: L-glutamate and L-glutamine biosynthesis	0	0.000175229	0	0.00125864	0.000259578	0	0.000115749	0	0.000183493	0	0	0.00050555	0.000698288	0.000489729	0.000486145	0.00215801	0.000445061	0.000619278	0	0.000583327	0.000756387	0.000782428	0	0.000548491	0	0	0	0.00156113	0.000225531	0	0.000559686	0.000131965	0	0.000271417	0.000372292	0	0.000236351	0	0.000539594	0.000158294	0.000559024	0	0.000409616	0.000281817	0.000678743	0.000491038	0.00188816	0.000562459	0.000476261
PWY-561: superpathway of glyoxylate cycle and fatty acid degradation	0.000133479	0.000175619	0.000103485	0.0016184	0.000462412	0.000123152	0.000120731	0	0.000227769	0.000121216	0	0.000160107	0.00031514	0	0.000145698	0.00201252	0.000105966	0.000337554	0	0.000558766	0.00031305	0.00149826	0.000161846	0.000766215	0.000159699	0	0	0.000850086	0.000210641	0	0.000206079	0	0.000119114	0.000271434	0.000590111	0.00165747	0.00114505	0.000149088	0.000825516	0.000254211	0.000558747	0	0.000507743	0.00404196	0.000790705	0.000706227	0.000867144	0.000772954	0.000315277
PWY-5656: mannosylglycerate biosynthesis I	0	0	0	0.000407829	0.00013409	0	0.0001806	0	0	0	0	0	0	0	0	0.00188868	0.000114562	0	0	0.000136323	0	0	0	0.000108887	0	0	0	0.000736454	0	0	0	0	0	0.000166593	0	0.000117319	0	0	0.000136473	0	0.000130749	0	0.000146814	0.000132681	0.000149444	0	0.00108403	0.000317488	0.000356658
PWY-5659: GDP-mannose biosynthesis	0.00374204	0.00255881	0.00240936	0.00272736	0.00238559	0.00280373	0.00515455	0.00402666	0.000987221	0.00487822	0.0043227	0.00221681	0.00298847	0.0056983	0.00639156	0.00439324	0.00389442	0.00493855	0.00529754	0.00177613	0.00318428	0.00187658	0.00126124	0.00379519	0.00463559	0.00519178	0.00373561	0.00219491	0.00241842	0.00168762	0.00421434	0.00208223	0.00284114	0.00488151	0.00654503	0.00260461	0.00119216	0.00299159	0.00566506	0.00597862	0.00287716	0.00386766	0.00504317	0.00322568	0.00503338	0.00140915	0.00339265	0.00177504	0.00454383
PWY-5667: CDP-diacylglycerol biosynthesis I	0.0144815	0.0101664	0.0156263	0.00947721	0.0179578	0.0150907	0.0140905	0.0167795	0.00842826	0.0143125	0.0147883	0.0164094	0.0129931	0.0144005	0.0128678	0.00836303	0.014768	0.0125223	0.0151404	0.0103635	0.0136993	0.0104488	0.0129848	0.01262	0.0141779	0.0158657	0.0103429	0.00731819	0.0149395	0.0122883	0.0162161	0.0127902	0.014727	0.0125096	0.0142177	0.00695806	0.0105642	0.01972	0.0133772	0.0145941	0.0120804	0.0135358	0.0113975	0.00650458	0.0120725	0.0111263	0.011045	0.0126698	0.0147347
PWY-5676: acetyl-CoA fermentation to butanoate II	0	0.000671013	0.000863934	0.00216394	0.00116452	0.00101198	0.000802446	0.00142925	0.000257573	0.000662969	0.00100215	0.000868839	0.00241251	0.000426783	0.000342886	0.000316992	0.00142555	0	0.00332857	0.000755508	0.000868144	0.00340795	0.000230066	0.000301843	0.000583737	0.00199339	0.000429282	0.000150281	0.000784151	0	0.00169169	0.000671957	0.00253771	0.000456824	0.00139653	0.00256747	0.00123771	0.000165944	0.00088411	0.00106779	0.00102562	0.000373762	0.000301818	0.00102122	0.000178598	0	0.000189098	0.000328127	0.000926247
PWY-5686: UMP biosynthesis	0.0175577	0.0241038	0.0162674	0.00949781	0.0186908	0.0170049	0.0162091	0.0179621	0.0276625	0.015249	0.0165092	0.0228258	0.0168869	0.0157133	0.0138837	0.00838809	0.0158578	0.0140733	0.0170014	0.0120812	0.0139424	0.00949773	0.0144017	0.0114299	0.0161204	0.0211583	0.0109087	0.00974103	0.0156893	0.0284816	0.0169122	0.0144489	0.0181032	0.0205354	0.0147358	0.00533722	0.0107175	0.0208658	0.0137489	0.0169778	0.0119412	0.0147172	0.0112401	0.0053571	0.012176	0.0144474	0.0107613	0.0118066	0.014969
PWY-5690: TCA cycle II (plants and fungi)	0.000232797	0.000397216	0.000407418	0.00298026	0.000955765	0.001121	0.00227502	0.000157464	0.00378469	0.000810628	0.000163564	0.00150368	0.000414784	0.000797569	0.000193458	0.00236169	0.00126309	0.00122903	0.000428394	0.00700959	0.00118863	0.00139525	0.00864364	0.00130188	0.00161334	0.000628797	0.00371671	0.00153788	0.00207404	0.00286462	0.00147102	0.00915901	0.0021321	0.00207387	0.00118231	0.00350275	0.0102283	0.00505226	0.00100837	0.00116586	0.000545674	0.00967551	0.00140248	0.00548677	0.00158877	0.00321718	0.000580034	0.00158321	0.000230234
PWY-5695: urate biosynthesis/inosine 5'-phosphate degradation	0.0119333	0.00980281	0.0138178	0.0100136	0.018013	0.015075	0.0156803	0.0168554	0.00780726	0.0130101	0.0148885	0.0107817	0.0110874	0.0093724	0.0164876	0.00959791	0.01881	0.0131608	0.0160528	0.0097663	0.0134511	0.0115362	0.00977298	0.0138967	0.0113554	0.0111191	0.0102039	0.0115117	0.016285	0.00924177	0.0153071	0.00891289	0.0115078	0.00885751	0.0144049	0.00586061	0.0057666	0.0210192	0.0142403	0.0146308	0.0134476	0.00934348	0.0119751	0.00822981	0.00977267	0.0128687	0.0107484	0.00654428	0.0125932
PWY-5705: allantoin degradation to glyoxylate III	0	0	0	0.000721672	0	0	0	0	0.000132049	0	0	0	0.000139846	0	0	0.00135512	0	0	0	0	0	0.000430987	0	0.000120424	0	0	0	0.000721657	0	0	0.000199418	0	0	0.0001332	0.000164016	0.000684826	0.000290827	0	0.000221132	0	0.000149497	0	0.000157633	0.0013385	0.000207793	0.000221313	0.000659423	0.000374522	0.000255907
PWY-5723: Rubisco shunt	0	0.000320281	0.000102493	0.00294343	0.000797595	0.000189293	0.000496504	0	0.000380012	0.000116068	0	0.000389621	0.000680055	0	0.000151085	0.00311132	0.000419948	0.0003686	0.00016539	0.00101729	0.000639507	0.00266501	0.000327008	0.00113925	0.00027056	0	0.00020167	0.00278668	0.000305569	0	0.000956582	0.000763381	0	0.00124401	0.000955613	0.00486739	0.00218462	0	0.00129806	0.000443286	0.000803657	0	0.000954921	0.00231408	0.00115365	0.000919304	0.00275463	0.00207807	0.000981578
PWY-5791: 1,4-dihydroxy-2-naphthoate biosynthesis II (plants)	0	0.000180466	0.000369288	0.00193397	0.000308262	0	0.000289148	0	0.000179357	0.000101182	0.000196712	0.00056777	0.000998297	0.000299741	0.000285705	0.00197293	0.00065168	0.000552172	0	0.000582983	0.000436658	0.00168167	0.000255104	0.000482374	0.000124406	0	0.00175014	0.00163961	0.000578617	0	0.000680271	0.000274572	0	0.000319382	0.000815448	0.00209075	0.000986281	0	0.000674771	0.000146636	0.000469985	0	0.000459738	0.00347828	0.000513283	0.000528914	0.0014608	0.00107089	0.000652963
PWY-5837: 1,4-dihydroxy-2-naphthoate biosynthesis I	0	0.000180466	0.000369288	0.00193397	0.000308262	0	0.000289148	0	0.000179357	0.000101182	0.000196712	0.00056777	0.000998297	0.000299741	0.000285705	0.00197293	0.00065168	0.000552172	0	0.000582983	0.000436658	0.00168167	0.000255104	0.000482374	0.000124406	0	0.00175014	0.00163961	0.000578617	0	0.000680271	0.000274572	0	0.000319382	0.000815448	0.00209075	0.000986281	0	0.000674771	0.000146636	0.000469985	0	0.000459738	0.00347828	0.000513283	0.000528914	0.0014608	0.00107089	0.000652963
PWY-5838: superpathway of menaquinol-8 biosynthesis I	0.000112408	0.000312222	0.000777548	0.0034541	0.000854776	0.000225928	0.000644301	0	0.000459797	0.000162403	0.000340472	0.000486805	0.0012166	0	0.000606223	0.00372423	0.00103605	0.000836643	0.000152757	0.00131926	0.000954047	0.00338402	0.000561245	0.00117131	0.000322871	0.000119356	0.000239875	0.00296701	0.00102795	0.000227202	0.0011282	0.000545284	0.000221959	0.000792991	0.00128926	0.00302776	0.00174718	0.000207651	0.00165956	0.00033573	0.00110833	0	0.00103965	0.0038952	0.00116709	0.00123801	0.00316172	0.00127997	0.00164706
PWY-5840: superpathway of menaquinol-7 biosynthesis	0	0.000282133	0.000777548	0.00356176	0.0005313	0.000306259	0.000466223	0	0.000596986	0.000114672	0.000524976	0.000486805	0.0012166	0.000908681	0.000606223	0.00327943	0.000449192	0.000384573	0.000168281	0.00159408	0.000837362	0.00300005	0.000801982	0.000988829	0.000163159	0.000189572	0.00259747	0.00296701	0.0016708	0.000326178	0.000239902	0.000851845	0.000148469	0.000909987	0.00106086	0.0026383	0.0019759	0.000311548	0.00142106	0.000447541	0.00100839	0	0.000913548	0.00373183	0.00126476	0.00123801	0.00177767	0.00127997	0.00114997
PWY-5845: superpathway of menaquinol-9 biosynthesis	0	0.000282133	0.000777548	0.00329923	0.0005313	0.000225928	0.000466223	0	0	0.000114672	0.000340472	0.000486805	0.0012166	0	0.000606223	0.00327943	0.000449192	0.000384573	0	0.00110001	0.000837362	0.00300005	0.000561245	0.000988829	0.000163159	0	0	0.00296701	0.000840364	0.000109063	0.000239902	0.000291689	0	0.000465468	0.00106086	0.0025825	0.001657	0.000207651	0.00142106	0.0001406	0.00100839	0	0.000913548	0.00373183	0.00114229	0.00123801	0.00177767	0.00127997	0.00114997
PWY-5850: superpathway of menaquinol-6 biosynthesis I	0	0.000282133	0.000777548	0.00329923	0.0005313	0.000225928	0.000466223	0	0	0.000114672	0.000340472	0.000486805	0.0012166	0	0.000606223	0.00327943	0.000449192	0.000384573	0	0.00110001	0.000837362	0.00300005	0.000561245	0.000988829	0.000163159	0	0	0.00296701	0.000840364	0.000109063	0.000239902	0.000291689	0	0.000465468	0.00106086	0.0025825	0.001657	0.000207651	0.00142106	0.0001406	0.00100839	0	0.000913548	0.00373183	0.00114229	0.00123801	0.00177767	0.00127997	0.00114997
PWY-5855: ubiquinol-7 biosynthesis (prokaryotic)	0	0	0.000152687	0.00120094	0.000216964	0	0.000149381	0	0	0	0	0.000117558	0.000244021	0	0.000142943	0.00145847	0.000191153	0.000122823	0	0.000263872	0.000190307	0.00150024	0.000110913	0.000474611	0	0	0	0.00121251	0.000122467	0	0.000315463	0.000312004	0	0.000186841	0.000389173	0.00374946	0.000818777	0	0.000587777	0	0.000324124	0	0.000359216	0.00369631	0.000442131	0.000244578	0.00105209	0.000534665	0.000326522
PWY-5856: ubiquinol-9 biosynthesis (prokaryotic)	0	0	0.000152687	0.00120094	0.000216964	0	0.000149381	0	0	0	0	0.000117558	0.000244021	0	0.000142943	0.00145847	0.000191153	0.000122823	0	0.000263872	0.000190307	0.00150024	0.000110913	0.000474611	0	0	0	0.00121251	0.000122467	0	0.000315463	0.000312004	0	0.000186841	0.000389173	0.00374946	0.000818777	0	0.000587777	0	0.000324124	0	0.000359216	0.00369631	0.000442131	0.000244578	0.00105209	0.000534665	0.000326522
PWY-5857: ubiquinol-10 biosynthesis (prokaryotic)	0	0	0.000152687	0.00120094	0.000216964	0	0.000149381	0	0	0	0	0.000117558	0.000244021	0	0.000142943	0.00145847	0.000191153	0.000122823	0	0.000263872	0.000190307	0.00150024	0.000110913	0.000474611	0	0	0	0.00121251	0.000122467	0	0.000315463	0.000312004	0	0.000186841	0.000389173	0.00374946	0.000818777	0	0.000587777	0	0.000324124	0	0.000359216	0.00369631	0.000442131	0.000244578	0.00105209	0.000534665	0.000326522
PWY-5860: superpathway of demethylmenaquinol-6 biosynthesis I	0	0.000188949	0.000528443	0.00259762	0.00035915	0.000151483	0.000315148	0	0	0	0.000229064	0.000328142	0.000834776	0	0.000409789	0.0025458	0.000302227	0.00026011	0	0.000785955	0.000575528	0.00225566	0.000385234	0.000682842	0.000109615	0	0	0.00229404	0.000570644	0	0.000160828	0.000197394	0	0.000313369	0.000754772	0.00222802	0.00133358	0.000138964	0.000983421	0	0.000705562	0	0.000638694	0.00357061	0.000823198	0.00087153	0.00126945	0.00115714	0.000790328
PWY-5861: superpathway of demethylmenaquinol-8 biosynthesis	0	0.000209202	0.000528443	0.00274286	0.000582773	0.000151483	0.000437854	0	0.000308564	0.000108795	0.000229064	0.000328142	0.000834776	0	0.000409789	0.00295704	0.000705599	0.000575715	0.000102154	0.000956284	0.000658568	0.00258667	0.000385234	0.000814242	0.000218574	0	0.000163054	0.00229404	0.000700931	0.000152016	0.000772299	0.000373916	0.000149383	0.000537595	0.00093074	0.00275169	0.00142219	0.000138964	0.00115585	0.000226704	0.000779316	0	0.00073178	0.00379931	0.000842556	0.00087153	0.00239023	0.00115714	0.00114728
PWY-5862: superpathway of demethylmenaquinol-9 biosynthesis	0	0.000188949	0.000528443	0.00259762	0.00035915	0.000151483	0.000315148	0	0	0	0.000229064	0.000328142	0.000834776	0	0.000409789	0.0025458	0.000302227	0.00026011	0	0.000785955	0.000575528	0.00225566	0.000385234	0.000682842	0.000109615	0	0	0.00229404	0.000570644	0	0.000160828	0.000197394	0	0.000313369	0.000754772	0.00222802	0.00133358	0.000138964	0.000983421	0	0.000705562	0	0.000638694	0.00357061	0.000823198	0.00087153	0.00126945	0.00115714	0.000790328
PWY-5863: superpathway of phylloquinol biosynthesis	0	0.000199017	0.000269841	0.00155888	0.000340196	0.000109439	0.000324021	0	0.000183968	0.000114035	0.000216945	0.000590729	0.00088995	0.000317384	0.000317679	0.00153096	0.000152278	0.00058211	0	0.000533772	0.000477402	0.00128399	0.000239763	0.000484277	0.000140169	0	0.00173079	0.00137101	0.00047544	0.000110263	0.000697244	0.000281902	0	0.0003537	0.000898023	0.00158033	0.000832261	0	0.000665697	0.000159133	0.000525896	0	0.000496191	0.00305456	0.000562076	0.000564792	0.00105004	0.00108465	0.00040714
PWY-5896: superpathway of menaquinol-10 biosynthesis	0	0.000282133	0.000777548	0.00329923	0.0005313	0.000225928	0.000466223	0	0	0.000114672	0.000340472	0.000486805	0.0012166	0	0.000606223	0.00327943	0.000449192	0.000384573	0	0.00110001	0.000837362	0.00300005	0.000561245	0.000988829	0.000163159	0	0	0.00296701	0.000840364	0.000109063	0.000239902	0.000291689	0	0.000465468	0.00106086	0.0025825	0.001657	0.000207651	0.00142106	0.0001406	0.00100839	0	0.000913548	0.00373183	0.00114229	0.00123801	0.00177767	0.00127997	0.00114997
PWY-5897: superpathway of menaquinol-11 biosynthesis	0.000115041	0.000531877	0.00104884	0.00382221	0.000883188	0.000290567	0.000826571	0	0.000529474	0.000298269	0.000572276	0.00157186	0.00262095	0.000832511	0.000826007	0.00390388	0.00182233	0.00148503	0.000168539	0.0014541	0.00120058	0.00367735	0.000713048	0.00131315	0.000359747	0.000167745	0.00263855	0.00336461	0.0016184	0.00028872	0.00187301	0.000759095	0.000249412	0.000856232	0.00196859	0.00297861	0.00184858	0.000274346	0.00183307	0.000426516	0.00125033	0	0.00122121	0.00392662	0.00128636	0.00138997	0.00332972	0.00140958	0.00178137
PWY-5898: superpathway of menaquinol-12 biosynthesis	0.000115041	0.000531877	0.00104884	0.00382221	0.000883188	0.000290567	0.000826571	0	0.000529474	0.000298269	0.000572276	0.00157186	0.00262095	0.000832511	0.000826007	0.00390388	0.00182233	0.00148503	0.000168539	0.0014541	0.00120058	0.00367735	0.000713048	0.00131315	0.000359747	0.000167745	0.00263855	0.00336461	0.0016184	0.00028872	0.00187301	0.000759095	0.000249412	0.000856232	0.00196859	0.00297861	0.00184858	0.000274346	0.00183307	0.000426516	0.00125033	0	0.00122121	0.00392662	0.00128636	0.00138997	0.00332972	0.00140958	0.00178137
PWY-5899: superpathway of menaquinol-13 biosynthesis	0.000115041	0.000531877	0.00104884	0.00382221	0.000883188	0.000290567	0.000826571	0	0.000529474	0.000298269	0.000572276	0.00157186	0.00262095	0.000832511	0.000826007	0.00390388	0.00182233	0.00148503	0.000168539	0.0014541	0.00120058	0.00367735	0.000713048	0.00131315	0.000359747	0.000167745	0.00263855	0.00336461	0.0016184	0.00028872	0.00187301	0.000759095	0.000249412	0.000856232	0.00196859	0.00297861	0.00184858	0.000274346	0.00183307	0.000426516	0.00125033	0	0.00122121	0.00392662	0.00128636	0.00138997	0.00332972	0.00140958	0.00178137
PWY-5913: TCA cycle VI (obligate autotrophs)	0	0.000109419	0	0.00110515	0.000174669	0	0	0	0.000121991	0	0	0.00036284	0.000326455	0.000335054	0.000142934	0.00185151	0.00051019	0.000425284	0	0.000409018	0.00051632	0.00111733	0	0.000390511	0	0	0.000132019	0.00111768	0.00015366	0	0.000393074	0	0	0.000188264	0.000309331	0.00195423	0.000888388	0	0.000377437	0.000107394	0.000389915	0	0.000282187	0.00375534	0.000483432	0.000334301	0.000403671	0.000787441	0.000162341
PWY-5918: superpathay of heme biosynthesis from glutamate	0.000202014	0.000145086	0.000282778	0.00097546	0.000518688	0.000199703	0.000356554	0	0.000448129	0.000215023	0.000213748	0.000288383	0.000565356	0	0.000390679	0.00196848	0.000753676	0.000497458	0.00015165	0.000252569	0.000578322	0.00150819	0.000263755	0.000797634	0.000176543	0	0.000413022	0.00138893	0.000257176	0.000153443	0.000653686	0.000122195	0.000135917	0.000574641	0.000650711	0.00198218	0.000852067	0.000156662	0.000722382	0.00015049	0.000596302	0	0.000577384	0.00028651	0.000701055	0.000573965	0.00149384	0.0010671	0.00100925
PWY-5920: superpathway of heme biosynthesis from glycine	0.000111263	0	0.000146543	0.000299436	0.000306374	0	0.000103634	0	0.000270423	0	0	0.000127905	0.000115456	0	0.000203549	0.000310176	0.000389961	0.00029573	0	0	0.000329571	0	0.000119163	0.000482174	0	0	0	0.00100584	0	0	0.000396055	0	0	0.000219659	0	0.000835998	0	0	0.000517689	0	0.000103385	0	0.000400726	0	0.000512644	0.000220761	0.00116391	0.000465246	0.000581717
PWY-5971: palmitate biosynthesis II (bacteria and plants)	0.000129108	0.000940178	0.000357018	0.00249163	0	0.00187015	0.000521956	0	0.00039947	0.00108887	0.00131462	0.00145413	0.00228726	0.000598579	0.000280934	0.00225547	0	0.000605138	0.000546025	0.000907643	0.000940524	0.00340464	0.000355734	0.00096106	0.00044726	0.000443083	0.000595834	0.00290315	0.000479474	0.000127324	0.00130391	0.000433316	0.000586033	0.000728534	0.00038207	0.00231891	0.00150475	0.0001721	0	0.000242898	0.000989653	0	0.00179784	0.00119234	0.0011213	0.000909296	0.00293267	0.00197812	0.00197448
PWY-5973: cis-vaccenate biosynthesis	0.00493681	0.0104437	0.00931074	0.00663938	0.0112033	0.011335	0.0103609	0.0120395	0.0122866	0.0102477	0.0108346	0.00958908	0.00721468	0.00842852	0.0111682	0.00567966	0.0106397	0.00950425	0.0105218	0.00762633	0.0086981	0.00673315	0.00860896	0.00918978	0.0123758	0.0132344	0.00529543	0.00609935	0.0104884	0.0127702	0.00914089	0.00803349	0.0110249	0.0157486	0.00738638	0.00311326	0.00461311	0.00863632	0.00962541	0.0112206	0.00854054	0.00635133	0.00836652	0.00289141	0.0064488	0.00732589	0.00738412	0.00565739	0.0089763
PWY-5989: stearate biosynthesis II (bacteria and plants)	0.000910493	0.000612022	0.00148909	0.00180084	0.000669725	0.00126194	0.0013869	0	0.000419543	0.000729153	0.00100221	0.00130287	0.00188709	0.00143901	0.000282692	0.00285381	0.000390908	0.000525912	0.000382838	0.000929105	0.00062125	0.00229514	0.000619614	0.000918002	0.00147094	0.00201361	0.00250296	0.00210244	0.000320444	0.00222449	0.00092671	0.000722152	0.00325802	0.000516842	0.000888054	0.00331861	0.00138753	0.000516467	0.000888987	0.00147303	0.000740549	0.00125611	0.00157829	0.00403933	0.00143571	0.000786101	0.00214181	0.00331839	0.00284947
PWY-6113: superpathway of mycolate biosynthesis	0.000134421	0.000858384	0.00036818	0.00207367	0	0.00172134	0.000533563	0	0.000387872	0.000964054	0.00124746	0.00140585	0.00124557	0.000610759	0.000100876	0.000773606	0	0.000270618	0.000386617	0.000877717	0.000884614	0.00313443	0.000357243	0.000932788	0.000458997	0.000457519	0.000119269	0.00175726	0.00038876	0.000133067	0.000932856	0.000434182	0.000607981	0.000490318	0	0.000683691	0.000628523	0.000175645	0	0.000252012	0.000643173	0	0.00174162	0.000256801	0.00112193	0.000430316	0.00259346	0.00207442	0.000545143
PWY-6121: 5-aminoimidazole ribonucleotide biosynthesis I	0.0139943	0.00929383	0.0119979	0.00623649	0.0137974	0.011642	0.0120726	0.0112501	0.0084238	0.0111786	0.009962	0.0156305	0.0133925	0.012489	0.00665673	0.00486509	0.00672405	0.00899175	0.00957797	0.0080647	0.0110121	0.00666976	0.00947007	0.00809589	0.0114275	0.0123206	0.0096869	0.00686296	0.00754402	0.00965734	0.0102327	0.00886736	0.0118365	0.0116002	0.0099607	0.00358517	0.00672413	0.00784332	0.00878081	0.0125707	0.0094471	0.0100733	0.00974392	0.0046863	0.0101313	0.00956973	0.00766475	0.00897764	0.00850899
PWY-6122: 5-aminoimidazole ribonucleotide biosynthesis II	0.0138245	0.00907856	0.0112083	0.00569652	0.0131348	0.0106757	0.0113776	0.0106419	0.00920805	0.0104631	0.00899453	0.016236	0.0129759	0.0118001	0.00573581	0.00437143	0.00579226	0.00815861	0.00876187	0.00757647	0.0104228	0.00651333	0.00900518	0.00731899	0.0114303	0.0122659	0.00996315	0.00631672	0.00664498	0.0105567	0.00997804	0.008344	0.0130455	0.0131254	0.0117364	0.00350411	0.00701115	0.00720885	0.00787846	0.0124002	0.0089712	0.00994499	0.00914048	0.00468877	0.00975232	0.00929782	0.00715876	0.00864192	0.00766896
PWY-6123: inosine-5'-phosphate biosynthesis I	0.0118491	0.00707218	0.00840049	0.0038166	0.0050548	0.00629488	0.00707075	0.00774862	0.00556439	0.00851489	0.00842155	0.00634134	0.00704235	0.00937359	0.00928086	0.00553901	0.0074351	0.00873809	0.00814057	0.00292289	0.00659349	0.00447569	0.00405752	0.00568386	0.0097481	0.0089734	0.00750454	0.0104754	0.00549765	0.00654955	0.00713094	0.00436646	0.00794117	0.00901246	0.00928269	0.00488158	0.00283668	0.00292992	0.00780746	0.00691723	0.00820978	0.00526447	0.00851075	0.0040143	0.00824697	0.00679588	0.00547262	0.00817847	0.00871589
PWY-6124: inosine-5'-phosphate biosynthesis II	0.0112007	0.00614008	0.00752893	0.00338126	0.0035906	0.00410762	0.00627978	0.00690864	0.00477659	0.00774859	0.00756287	0.00548915	0.00563845	0.00865035	0.00833153	0.00509585	0.00653626	0.00795298	0.00727554	0.00252726	0.00590257	0.00394513	0.00356377	0.00503355	0.00880022	0.0080212	0.00698884	0.0100834	0.00477586	0.00565307	0.00632676	0.00385888	0.00705686	0.00762117	0.00850305	0.00469813	0.00249453	0.00248709	0.00702978	0.0061302	0.00755106	0.00469494	0.00782433	0.00378317	0.00766878	0.00608534	0.00494343	0.0076675	0.00791763
PWY-6125: superpathway of guanosine nucleotides de novo biosynthesis II	0.00390414	0.00805801	0.00668197	0.00602051	0.00576008	0.00614329	0.00790186	0.00626916	0.00485078	0.00651266	0.00540953	0.0072538	0.00594382	0.00481592	0.0128611	0.00580787	0.0117601	0.00768337	0.00778329	0.00753512	0.00744222	0.00616398	0.00562109	0.00955094	0.00385787	0.00386223	0.00805574	0.0033905	0.0102753	0.00619058	0.00419972	0.0048029	0.00630006	0.00294845	0.00287902	0.00487412	0.00395543	0.00486674	0.00741116	0.00519674	0.0083902	0.00519159	0.00808411	0.00451515	0.00462962	0.00872733	0.00498242	0.0023302	0.00520508
PWY-6126: superpathway of adenosine nucleotides de novo biosynthesis II	0.00554726	0.0101452	0.00859483	0.00751645	0.00731229	0.00745519	0.00972409	0.0078238	0.00594655	0.0083459	0.00712105	0.00847343	0.00754163	0.00639739	0.0144888	0.00686005	0.0134062	0.00963708	0.00957273	0.00958977	0.00940537	0.00751687	0.00692633	0.0109508	0.00524735	0.00534337	0.00989084	0.00455253	0.0120567	0.00783722	0.00566746	0.0056998	0.00815651	0.00414351	0.00400094	0.00628158	0.00527845	0.00594871	0.00904321	0.00695134	0.0100474	0.00657086	0.0100087	0.00536717	0.0061972	0.0100464	0.00631043	0.00330616	0.00668651
PWY-6147: 6-hydroxymethyl-dihydropterin diphosphate biosynthesis I	0.000174113	0.000307928	0.00060419	0.0022585	0.000314134	0.0002425	0.00034549	0	0.000777151	0.000314573	0.00059356	0.00081657	0.001445	0.0021857	0.0034656	0.00248396	0.00531014	0.000972613	0.00590183	0.000430751	0.000558199	0.00104598	0.0012423	0.0015769	0.00117387	0.0021688	0.0023949	0.00131921	0.00304218	0.000607526	0.000804197	0.000616369	0.0038064	0.000642575	0.000613138	0.0017946	0.00103307	0.000133973	0.00312473	0.000250292	0.00237735	0.000226372	0.000421679	0.00400956	0.000862733	0.00191398	0.00242922	0.000954431	0.00385266
PWY-6151: S-adenosyl-L-methionine cycle I	0.0138772	0.0259825	0.0157919	0.00797509	0.0154881	0.0138637	0.0154381	0.0166428	0.0277607	0.0121782	0.0158939	0.016406	0.00918237	0.0138255	0.0157645	0.00755016	0.017255	0.0146563	0.0129048	0.00898647	0.0138886	0.0116161	0.00717156	0.0135447	0.0158522	0.0178161	0.00726698	0.00529723	0.0143861	0.0264191	0.0140443	0.00671382	0.0165441	0.0279612	0.0158213	0.00354949	0.00485661	0.0105543	0.0122672	0.0164505	0.0134735	0.00882601	0.012834	0.00406009	0.0105956	0.0146407	0.00920446	0.012163	0.0114775
PWY-6163: chorismate biosynthesis from 3-dehydroquinate	0.0127594	0.0112832	0.0126214	0.00712654	0.0128748	0.0109543	0.00873897	0.0108186	0.0157769	0.00767401	0.0125036	0.0094092	0.00863046	0.012493	0.00734975	0.00561306	0.0127925	0.00801263	0.00879141	0.0100734	0.0106761	0.00828382	0.011294	0.0111482	0.0115379	0.0142843	0.0103348	0.010287	0.0108687	0.0139189	0.00859584	0.0116875	0.0148169	0.00791037	0.0124029	0.00627928	0.00886135	0.0123689	0.00710979	0.0133287	0.00908794	0.0128912	0.0100733	0.00512167	0.0108917	0.0127753	0.00841972	0.0125854	0.0108667
PWY-6168: flavin biosynthesis III (fungi)	0.00713695	0.00952223	0.0086698	0.00480412	0.00582038	0.00645952	0.00794104	0.00666448	0.00355393	0.00805871	0.00803296	0.00580455	0.0075395	0.00844327	0.00988943	0.00609156	0.00862741	0.00904287	0.0089651	0.00315357	0.00642189	0.00353528	0.00443934	0.00593701	0.0064667	0.00464171	0.00381473	0.00690831	0.00752721	0.00597162	0.00585577	0.00387539	0.00338628	0.00525303	0.00510499	0.00226856	0.0019149	0.00330099	0.00880317	0.00465706	0.0081934	0.0027843	0.00770865	0.00475878	0.00629466	0.00684735	0.00636009	0.00424873	0.00780234
PWY-621: sucrose degradation III (sucrose invertase)	0.0132378	0.00416173	0.00524	0.00289503	0.00213326	0.00213614	0.0052259	0.00207539	0.0049901	0.0051494	0.0042249	0.0040247	0.00281071	0.0041291	0.00310465	0.00364563	0.00174908	0.00508066	0.00374249	0.00528087	0.00429954	0.0041777	0.00459938	0.00355239	0.00655409	0.0086998	0.00541679	0.00282938	0.00217633	0.00637866	0.00359677	0.00640223	0.00790178	0.00571239	0.00891406	0.00569824	0.00452959	0.00468929	0.00276833	0.00723434	0.00651754	0.00909302	0.00683732	0.00295173	0.00793608	0.00411814	0.00257601	0.0116046	0.00219351
PWY-6263: superpathway of menaquinol-8 biosynthesis II	0	0	0	0.00139711	0	0.000107267	0	0	0.000433375	0	0	0	0.0001625	0	0	0	0	0	0.000140001	0.00129906	0	0	0.000446896	0	0	0	0.000123041	0	0.000576835	0.000176216	0	0.000456435	0	0.000284769	0	0.00144704	0.0018941	0	0.000153428	0.000212428	0	0	0	0.000423705	0	0	0	0	0
PWY-6270: isoprene biosynthesis I	0.000870024	0.00057907	0.000302726	0.00376195	0.00141162	0.000261938	0.000691985	0.000354198	0.00368364	0.000680827	0.00119488	0.000989403	0.00626457	0.000607497	0.000530165	0.00550074	0.000704608	0.00154304	0.00024339	0.00298585	0.00153102	0.00353428	0.000348097	0.00238634	0.00122378	0.00549722	0.00439675	0.00408188	0.00104696	0.00110061	0.00158391	0.0012953	0.00751781	0.000866566	0.00202722	0.00368216	0.00115832	0.000526639	0.00172019	0.00086346	0.000580544	0.00058127	0.00175996	0.00246906	0.00365051	0.00437913	0.00416667	0.00382432	0.00350614
PWY-6277: superpathway of 5-aminoimidazole ribonucleotide biosynthesis	0.0138245	0.00907856	0.0112083	0.00569652	0.0131348	0.0106757	0.0113776	0.0106419	0.00920805	0.0104631	0.00899453	0.016236	0.0129759	0.0118001	0.00573581	0.00437143	0.00579226	0.00815861	0.00876187	0.00757647	0.0104228	0.00651333	0.00900518	0.00731899	0.0114303	0.0122659	0.00996315	0.00631672	0.00664498	0.0105567	0.00997804	0.008344	0.0130455	0.0131254	0.0117364	0.00350411	0.00701115	0.00720885	0.00787846	0.0124002	0.0089712	0.00994499	0.00914048	0.00468877	0.00975232	0.00929782	0.00715876	0.00864192	0.00766896
PWY-6282: palmitoleate biosynthesis I (from (5Z)-dodec-5-enoate)	0.000118004	0.000628919	0.00032023	0.00192722	0.000684527	0.00128777	0.000451174	0	0.000300724	0.000739058	0.00093063	0.00108339	0.00202177	0.000516454	0.000283553	0.00294297	0.000397752	0.000529768	0.000385927	0.000714775	0.000631557	0.00267234	0.000292693	0.000715887	0.000393077	0.000398989	0.00253007	0.00244377	0.000325519	0.000118849	0.000951606	0.000354996	0.000537603	0.000522291	0.000888919	0.00399409	0.00157078	0.000150111	0.000897315	0.000220781	0.000743577	0	0.00135849	0.00405444	0.000904316	0.00079467	0.0022249	0.00187916	0.00306963
PWY-6284: superpathway of unsaturated fatty acids biosynthesis (E. coli)	0.000131002	0.000627227	0.000354815	0.00136143	0	0.00125779	0.000499403	0	0.00033372	0.000624582	0.00102471	0.00119725	0.000390669	0.000571237	0	0.000268686	0	0.00010343	0.000161025	0.000788402	0.000694388	0.00267776	0.000324273	0.000789125	0.000435563	0.000442371	0	0.000718558	0.000236772	0.000131995	0.00039525	0.00039313	0.000595284	0.000190502	0	0.000237153	0.000235327	0.000166601	0	0.000257437	0.000315904	0	0.00148814	0	0.00102136	0.000168474	0.00186586	0.00204983	0.000174667
PWY-6285: superpathway of fatty acids biosynthesis (E. coli)	0.000117615	0.000535967	0.0003486	0.00183192	0	0.000921999	0.000284769	0	0.000380365	0.000724584	0.000839931	0.00121559	0.000666971	0.000542711	0	0.000502989	0	0.000185395	0.000154956	0.000856714	0.000794615	0.00309158	0.000321984	0.000877309	0.000332628	0.000417292	0	0.00120367	0.000332331	0.000124897	0.000217462	0.000227327	0.000197202	0.000297275	0	0.000449813	0.000426683	0.000114357	0	0.000262282	0.000502011	0	0.0016656	0.000158083	0.00111768	0.000298288	0.00236817	0.00107419	0.000336458
PWY-6305: putrescine biosynthesis IV	0.00170338	0.00193965	0.00234497	0.00320089	0.00159304	0.0015176	0.00304537	0.00238523	0.00303336	0.00208791	0.00214217	0.0013293	0.0013055	0.00382	0.00188123	0.00220385	0.000804719	0.00197905	0.00125201	0.00553814	0.00244016	0.001807	0.00633331	0.00111657	0.00245262	0.00278828	0.00329397	0.00165692	0.00150346	0.00397839	0.00177636	0.00659318	0.00256508	0.0028781	0.00368541	0.00421673	0.00724287	0.0052141	0.00136198	0.00356775	0.00334098	0.00913628	0.00213794	0.00269855	0.00204629	0.0017433	0.00163789	0.00232138	0.000798182
PWY-6317: galactose degradation I (Leloir pathway)	0.0101825	0.00435691	0.00402764	0.00493665	0.00482548	0.00474735	0.00860623	0.00612928	0.0060761	0.0102131	0.00516593	0.00341964	0.0040945	0.0074538	0.00411857	0.00298636	0.000734724	0.00603092	0.00342369	0.0105861	0.0061926	0.00459203	0.0101184	0.00549267	0.00797225	0.00929678	0.00787125	0.00313675	0.0039846	0.00832915	0.00405947	0.0104305	0.00982532	0.00634149	0.00836413	0.00364365	0.00994396	0.00788475	0.00353506	0.00796181	0.00818999	0.0124842	0.00690475	0.00390739	0.00810599	0.00694319	0.00398092	0.00763871	0.00287218
PWY-6353: purine nucleotides degradation II (aerobic)	0.000391823	0.000476263	0.000599743	0.00350051	0.000827705	0.00101528	0.00065562	0.000425758	0.00105439	0.000726017	0.000335448	0.000630379	0.000652391	0.000343343	0.000268613	0.00426117	0.00072662	0.000495171	0	0.00118434	0.0011911	0.00400799	0.00121938	0.00204258	0.000355335	0.000481166	0.000344109	0.00241222	0.000721394	0.000322886	0.000859181	0	0.000866127	0.000596009	0.000697851	0.00364975	0.00288136	0.000283522	0.0015617	0.00139563	0.00131782	0.000593419	0.00107498	0.0073749	0.00210673	0.000770067	0.00344501	0.00210745	0.00163056
PWY-6385: peptidoglycan biosynthesis III (mycobacteria)	0.0130642	0.0156076	0.0125445	0.00816053	0.0140759	0.0127902	0.0141325	0.0127718	0.00807165	0.0112826	0.0133421	0.00840964	0.00999788	0.0115705	0.0157962	0.00737058	0.0164625	0.0120903	0.0113419	0.00889619	0.0123727	0.00913882	0.007826	0.0116918	0.0118886	0.0141636	0.00824594	0.00998241	0.0141491	0.0119403	0.0104088	0.00761342	0.0119917	0.0118071	0.0113702	0.00485489	0.0052142	0.0062143	0.0120405	0.0112818	0.0121287	0.00754823	0.0118266	0.00494119	0.0103026	0.0114354	0.00858547	0.0101094	0.0101445
PWY-6386: UDP-N-acetylmuramoyl-pentapeptide biosynthesis II (lysine-containing)	0.0134087	0.0201752	0.0172755	0.00975255	0.0172215	0.0160197	0.0162711	0.0163651	0.0181148	0.0150002	0.0160706	0.0209683	0.0170073	0.015139	0.0173452	0.00850795	0.0192896	0.0143785	0.0174055	0.0116179	0.0139074	0.0114466	0.0135378	0.0131576	0.0149718	0.017454	0.0113293	0.0101508	0.0179278	0.0219724	0.0176487	0.0133652	0.0150895	0.0157559	0.0138829	0.00465883	0.0098198	0.0211522	0.015455	0.0143233	0.0133366	0.0130366	0.01244	0.00549119	0.0120169	0.0129244	0.0105237	0.0114566	0.0149074
PWY-6387: UDP-N-acetylmuramoyl-pentapeptide biosynthesis I (meso-diaminopimelate containing)	0.0133333	0.0189282	0.0170888	0.00937916	0.0169516	0.0157686	0.0159485	0.0160696	0.0166582	0.0147655	0.0160427	0.020822	0.0167375	0.0150205	0.0162735	0.00821104	0.0184329	0.0136133	0.0170683	0.0106016	0.0136376	0.0108964	0.012923	0.0121843	0.0148718	0.0167401	0.010943	0.0101938	0.0169707	0.0207051	0.0175624	0.0126206	0.0147517	0.0158061	0.0138544	0.00497196	0.00947313	0.0207174	0.0148876	0.014262	0.0124089	0.0121732	0.0120559	0.00546618	0.0116353	0.0125281	0.010385	0.0113142	0.0148464
PWY-6471: peptidoglycan biosynthesis IV (Enterococcus faecium)	0.000125586	0.00018403	0	0	0	0.000139689	0	0	0	0	0.00153379	0	0.000374071	0	0	0	0	0	0	0	0	0.000119863	0	0	0.000776136	0	0	0	0	0	0	0	0.00102341	0	0.000108044	0	0	0	0	0	0	0.000698996	0.00016945	0	0.00287227	0	0	0.00022336	0.000651688
PWY-6507: 4-deoxy-L-threo-hex-4-enopyranuronate degradation	0.0130068	0.00503999	0.00484359	0.00178815	0.00264733	0.00134152	0.00561231	0.00440998	0.00238043	0.00443442	0.00371625	0.00307893	0.00259656	0.00525782	0.00322715	0.00322879	0.000239316	0.00457335	0.00194495	0.00113307	0.0049753	0.00162899	0.000322893	0.00148133	0.00742514	0.00744755	0.00300863	0.00455266	0.000830777	0.00497294	0.00411213	0.00176608	0.00645739	0.00632427	0.0077693	0.00263829	0.0018015	0.00260368	0.00324851	0.00593522	0.00653625	0.00427054	0.00671136	0.00448728	0.00610229	0.00485536	0.00295414	0.0078034	0.00183053
PWY-6519: 8-amino-7-oxononanoate biosynthesis I	0.000116236	0.000690069	0.000273227	0.00229569	0.000713719	0.00141752	0.000423287	0	0.000324968	0.000842616	0.00100571	0.00105274	0.00192946	0.000459552	0.000341757	0.00323858	0.000475878	0.000628332	0.000466212	0.000748963	0.000711062	0.0029159	0.00028508	0.000819101	0.000343624	0.000336083	0.00111665	0.00234887	0.000391641	0	0.00113392	0.000350813	0.000438036	0.000563078	0.00103438	0.00375846	0.00165886	0.000133884	0.00105854	0.000188031	0.000859132	0	0.00122503	0.0041064	0.000851929	0.000892795	0.00243651	0.00137353	0.00325257
PWY-6527: stachyose degradation	0.00590393	0.00331828	0.00352395	0.0045241	0.004296	0.00410036	0.00734852	0.00515779	0.00498026	0.008	0.00480732	0.00390323	0.00384157	0.00674901	0.00470562	0.00294344	0.000567108	0.00564264	0.00362962	0.00949285	0.00529191	0.00387935	0.00952086	0.00478657	0.00542678	0.00712497	0.00817256	0.00294016	0.00326296	0.00548859	0.00367658	0.00936615	0.00516804	0.00562978	0.0043086	0.00385594	0.00918576	0.00630749	0.00306887	0.00569216	0.00755726	0.0109053	0.00608148	0.00380339	0.00764961	0.00594097	0.00379839	0.00419186	0.00283254
PWY-6531: mannitol cycle	0.000352999	0.000257123	0.000568791	0.000703801	0.000258527	0.000634319	0.000378235	0	0.000170242	0.00108618	0.000426356	0.000765811	0.000552732	0.000527654	0.000138313	0.00209634	0.000481255	0.000624246	0.000231993	0.00016084	0.00044171	0	0.000619117	0.0013464	0.000467396	0	0.000124996	0.000626331	0.00116662	0.000115823	0.000520704	0.000778	0	0.000313089	0	0.000553998	0	0.00023664	0.000803092	0.000116635	0.000749941	0	0.000399556	0	0.00056156	0.000510461	0.00151944	0.000125942	0.000956069
PWY-6545: pyrimidine deoxyribonucleotides de novo biosynthesis III	0.00362526	0.00518312	0.00508326	0.00342351	0.00316754	0.00443426	0.00545944	0.00443743	0.00393415	0.00447647	0.00396136	0.00603613	0.00463919	0.00376261	0.00422977	0.00267049	0.00356567	0.00476697	0.00471525	0.00649262	0.00553071	0.00076106	0.00489017	0.00408876	0.00324242	0.0034523	0.00516912	0.00261702	0.00331278	0.00503847	0.00317163	0.00416229	0.005463	0.00244166	0.00255959	0.00285958	0.00398501	0.0035682	0.00391971	0.00446791	0.00570647	0.00479196	0.00502439	0.00283215	0.00393857	0.00645917	0.00326181	0.00208409	0.00307167
PWY-6588: pyruvate fermentation to acetone	0.000160651	0	0.000107036	0.000644305	0.000198716	0.000156464	0	0.000126756	0	0.000153049	0.000234662	0.000306326	0.000412662	0.000116736	0	0.000162149	0.000181101	0.000291587	0	0.000621457	0.000460296	0.00110581	0	0.000405664	0.000127997	0	0	0.000618942	0	0	0	0.000104896	0.000132643	0	0.000277287	0.000179062	0.000240584	0	0	0	0.000253697	0.000133371	0.000336383	0	0.000657071	0.000242623	0.00025478	0.000298135	0
PWY-6590: superpathway of Clostridium acetobutylicum acidogenic fermentation	0	0	0.00014576	0.000129044	0.000219557	0.000334557	0	0.000113208	0	0.000212328	0.000268781	0.00018207	0.000578361	0.000103845	0	0	0	0	0	0	0.000162227	0	0	0	0.00010439	0.000142152	0	0	0	0	0	0	0	0	0	0	0	0	0	0	0	0	0	0	0	0	0	0	0
PWY-6595: superpathway of guanosine nucleotides degradation (plants)	0	0	0.000159888	0	0	0.000295126	0.000482012	0	0	0	0.000133044	0.00030026	0	0	0	0	0.000105348	0	0.000100084	0	0.0002453	0	0	0	0.000178523	0.000166857	0	0	0.000237128	0	0.000318283	0	0	0.000505104	0	0	0	0.000120392	0.000349062	0	0	0	0	0	0.00015527	0	0.000180686	0	0.000139608
PWY-6606: guanosine nucleotides degradation II	0.000156172	0.0002327	0.000178263	0.0016632	0.000109747	0.000541647	0.00049873	0	0.000597872	0.00033147	0.000142675	0.00032494	0.000242159	0	0	0	0.000327599	0	0.000111503	0.000523652	0.000282162	0.00127641	0.000690874	0.000380532	0.000182841	0.000207743	0.000129683	0	0.000328843	0.000143889	0.000348841	0	0.00021811	0.000537226	0	0.00222328	0.00180858	0.000154648	0.000396967	0.000707306	0	0.000280928	0	0.000271467	0.000182761	0	0.000214607	0.000541616	0.000163638
PWY-6608: guanosine nucleotides degradation III	0.000329709	0.000349329	0.000419746	0.00426231	0.000537277	0.00156767	0.000698721	0.00143673	0.00261026	0.000732969	0.000223673	0.000550621	0.000378445	0.000222044	0.00015543	0.0037438	0.000858807	0.000311959	0.000259759	0.00556815	0.00114162	0.00332616	0.00629028	0.00239103	0.000252958	0.000625144	0.00222446	0.0020641	0.000955492	0.0020848	0.000672328	0.00647309	0.000640419	0.000798717	0.000529373	0.0034902	0.00618615	0.00376402	0.00127098	0.00106323	0.000905503	0.00640121	0.00123743	0.00822981	0.00162258	0.000578588	0.00351914	0.00170556	0.00118259
PWY-6609: adenine and adenosine salvage III	0.0107387	0.00580492	0.00556811	0.00519943	0.00510992	0.00778361	0.00683475	0.00690116	0.00578489	0.00683001	0.00722078	0.00434731	0.00643759	0.0076339	0.00877936	0.00523984	0.00698754	0.00875454	0.00950818	0.00784297	0.00589155	0.00311186	0.00919644	0.00599846	0.00960204	0.00735659	0.00941355	0.00978241	0.00597511	0.00615792	0.00577288	0.00904968	0.00825474	0.00641833	0.00750359	0.00415855	0.00854583	0.00655277	0.00856817	0.00927214	0.00810302	0.0100277	0.00760621	0.00593229	0.00673729	0.00731791	0.00519986	0.00686237	0.00704768
PWY-6612: superpathway of tetrahydrofolate biosynthesis	0.000106207	0.000282258	0.00031649	0.00157398	0.000241239	0.000542794	0.000343425	0	0.000466545	0.000517001	0	0.000232707	0.00041531	0.00141901	0.000160006	0.00189526	0	0.00025748	0	0.000428367	0.000412413	0.00155558	0.000393023	0.00102096	0	0.000213783	0.000208469	0.00140631	0.000241285	0.000124509	0.000496359	0	0.000329024	0.000193785	0.000512707	0.00126041	0.000863945	0.00012543	0.000768746	0.000408989	0.000566905	0.000142578	0.000334606	0.00383209	0.000611531	0.000232995	0.00187503	0.000945451	0.00059795
PWY-6628: superpathway of L-phenylalanine biosynthesis	0.000486083	0.000682341	0.000472749	0.00296765	0.00128084	0.000388466	0.00174576	0	0.000776386	0	0.00034409	0.00090166	0.00269386	0.000183626	0.000544727	0.00298377	0.000641918	0.00104037	0.000165319	0.00181017	0.0011867	0.0035911	0.000400779	0.0014544	0.000568749	0.000254208	0.000518266	0.00405822	0.000707666	0.000330161	0.00237419	0.00161372	0.000587757	0.00137228	0.0023757	0.00547937	0.00248246	0.00039015	0.00180088	0.000383641	0.00130123	0.000165525	0.00171811	0.0047346	0.00191365	0.00108184	0.0034199	0.00390724	0.00161348
PWY-6629: superpathway of L-tryptophan biosynthesis	0.000163986	0	0	0.00378707	0.000998513	0.000293788	0.000274755	0	0.000189896	0	0	0.000211853	0.00040456	0	0.000644157	0.00387592	0.000795931	0.000674803	0	0.0018001	0.000561481	0.00178251	0.000384344	0.00214547	0.000305001	0.000162389	0	0.00183631	0.000850695	0.00028072	0.000973293	0	0	0.0015657	0.000379399	0.0026339	0.00250249	0.000488033	0.00198952	0.000467437	0.000880848	0	0.00136766	0.00445224	0.00175198	0.000956033	0.0025863	0.000674868	0.00134535
PWY-6630: superpathway of L-tyrosine biosynthesis	0.000278391	0.000521199	0.000389894	0.00245697	0.00122719	0.000243648	0.00175495	0	0.000761044	0	0.000235286	0.000653322	0.00162754	0	0.000543337	0.00308862	0.000672971	0.000959793	0.00011849	0.00139057	0.000958685	0.00348357	0.000373462	0.00143244	0.000338295	0.000135355	0.000344104	0.00432716	0.000626918	0.000225521	0.00242216	0.000907759	0.000215251	0.00137453	0.00233736	0.00497424	0.00197874	0.000375716	0.00184191	0.000380819	0.00130688	0	0.00167973	0.00419766	0.00168387	0.00108061	0.00328874	0.00413387	0.00178119
PWY-6690: cinnamate and 3-hydroxycinnamate degradation to 2-oxopent-4-enoate	0	0	0	0.00172949	0.00013707	0	0	0	0	0	0	0	0	0	0	0.00086609	0	0.000104494	0	0	0.000115834	0.000701276	0	0.000207408	0	0	0	0.000126323	0	0	0.000119199	0.000110295	0	0	0.000177898	0.00291562	0.000402443	0	0.000249469	0	0.000391745	0	0	0.00315832	0.000427871	0.00017266	0.000468655	0	0.000143754
PWY-6700: queuosine biosynthesis	0.00453828	0.0260861	0.0122473	0.0100201	0.0155927	0.0140248	0.0136601	0.0139856	0.0305726	0.0126418	0.0148038	0.0212594	0.0130558	0.00900346	0.016764	0.00851186	0.0193369	0.0123703	0.0179931	0.0129042	0.0110582	0.0111606	0.0153982	0.0117201	0.0116092	0.0180823	0.0102061	0.00931781	0.0174292	0.029783	0.0154342	0.0150899	0.0143779	0.0186627	0.00942248	0.00534237	0.0116141	0.0238214	0.0131489	0.0126617	0.00977072	0.0158565	0.00957277	0.00451034	0.00696072	0.0109339	0.00919992	0.00432069	0.0144499
PWY-6703: preQ0 biosynthesis	0.00330199	0.00819466	0.0104853	0.00707416	0.0138393	0.0136489	0.0111631	0.0117236	0.00717554	0.0110519	0.0123788	0.014934	0.0121023	0.00697261	0.0149501	0.00721857	0.0171242	0.00990379	0.015121	0.00898006	0.00918774	0.00707477	0.0116625	0.00956965	0.00694188	0.00594668	0.00694326	0.0070737	0.0147673	0.00749662	0.0104716	0.011213	0.00376984	0.00470753	0.00244198	0.00484864	0.00702207	0.0136884	0.0124838	0.00785617	0.00748692	0.00799755	0.00709638	0.00336894	0.00574148	0.00596342	0.00813626	0.00264623	0.0124928
PWY-6708: ubiquinol-8 biosynthesis (prokaryotic)	0	0	0.000152687	0.00120094	0.000216964	0	0.000149381	0	0	0	0	0.000117558	0.000244021	0	0.000142943	0.00145847	0.000191153	0.000122823	0	0.000263872	0.000190307	0.00150024	0.000110913	0.000474611	0	0	0	0.00121251	0.000122467	0	0.000315463	0.000312004	0	0.000186841	0.000389173	0.00374946	0.000818777	0	0.000587777	0	0.000324124	0	0.000359216	0.00369631	0.000442131	0.000244578	0.00105209	0.000534665	0.000326522
PWY-6737: starch degradation V	0.0207353	0.013526	0.0162724	0.00586588	0.0133707	0.00933863	0.0140765	0.0137145	0.0114162	0.0128024	0.0148886	0.00892381	0.00740423	0.0176557	0.00856286	0.00458845	0.00637744	0.0124003	0.00727975	0.0132122	0.0127017	0.00583587	0.0134397	0.0120807	0.0160601	0.0192407	0.0107675	0.00793688	0.00854301	0.0161938	0.0100998	0.0141615	0.0147249	0.0138978	0.015998	0.00409886	0.0109498	0.0107296	0.00831733	0.0133968	0.0155545	0.0177231	0.0151708	0.00312987	0.0161634	0.0144268	0.00715679	0.0152543	0.00701171
PWY-6803: phosphatidylcholine acyl editing	0	0.000217052	0	0.00180564	0.000346911	0	0.000201997	0	0.000288428	0	0	0.000250001	0.000265004	0	0	0.00207937	0.000237283	0.000245726	0	0.000445264	0.000420586	0.00194436	0.000164996	0.000764822	0.000100726	0	0.00028279	0.00121704	0.000317667	0	0.000456363	0.000364185	0	0.000404759	0.000559851	0.00393551	0.00116264	0	0.000744283	0.000103165	0.000747816	0	0.000475717	0.00417878	0.000829337	0.000546153	0.002025	0.000968053	0.000616982
PWY-6823: molybdenum cofactor biosynthesis	0	0	0	0.000956313	0.000157827	0	0	0	0.000185937	0	0	0	0.000207891	0	0	0.00143803	0.000138516	0.000119462	0	0.000274396	0.000173447	0.000657611	0	0.000303293	0	0	0	0.000641877	0	0	0.000131148	0	0	0.000118417	0.000157847	0.00128219	0.000485997	0	0.000276188	0	0.000294149	0	0.000155783	0.00336568	0.00025705	0.000210895	0.00110536	0.00028049	0.00027601
PWY-6859: all-trans-farnesol biosynthesis	0	0	0	0.000826728	0.000151208	0	0.000126884	0	0	0	0	0	0.000335898	0	0	0.00121721	0	0.000106119	0	0.000338549	0.000164259	0.000522783	0	0.000327198	0	0	0.000217133	0.000817862	0.000125761	0	0.00025035	0	0	0.000156537	0.000311267	0.000712866	0.000275938	0	0.000279398	0	0.000127973	0	0.000169001	0.00233338	0.000271767	0.000360091	0.000929237	0.000486939	0.00023592
PWY-6891: thiazole biosynthesis II (Bacillus)	0	0	0.000113504	0.00237899	0.000463209	0	0.000360757	0	0.000358571	0.00012725	0	0.000166404	0.000383829	0	0.000164903	0.00258248	0.000432706	0.000231754	0	0.00058473	0.000741624	0.00210451	0.000222483	0.000711127	0.000111971	0	0.000161184	0.0021516	0.000194225	0	0.00061237	0.000232875	0	0.000266335	0.00097591	0.00352735	0.00118286	0	0.00110877	0.000158064	0.000700735	0	0.000692274	0.00170704	0.000768086	0.000612482	0.0026018	0.00137881	0.0010729
PWY-6892: thiazole biosynthesis I (E. coli)	0.000204887	0.000133806	0.000141586	0.00359661	0.000574744	0	0.000448021	0	0.000445248	0.000158649	0.000166175	0.000207397	0.00048486	0	0.000205572	0.00299598	0.000537384	0.000370936	0.000149563	0.000719495	0.000913682	0.00249589	0.000276667	0.00124574	0.000248761	0	0.000309943	0.00259936	0.000242059	0	0.000757266	0.000289369	0.000125127	0.000332291	0.00119066	0.00379167	0.0014973	0.000118239	0.00135787	0.00022223	0.000994265	0	0.000849442	0.00331058	0.0010275	0.00097613	0.00354972	0.00162881	0.00131563
PWY-6895: superpathway of thiamin diphosphate biosynthesis II	0.000199653	0.000242107	0.000549733	0.00565623	0.0020549	0.000257828	0.00161532	0.000110099	0.00167022	0.000611056	0.000272945	0.000789801	0.00168494	0	0.000787132	0.00543502	0.00194871	0.00107355	0	0.00227791	0.00288145	0.00525216	0.00102071	0.0027869	0.000531832	0	0.000729256	0.00527249	0.000924034	0.000163594	0.00265535	0.00105265	0.000434562	0.0011372	0.00341722	0.00208389	0.00303991	0.000465494	0.00397101	0.000747698	0.00270825	0	0.00262522	0.00284702	0.00277922	0.0024765	0.00601462	0.00258925	0.00396316
PWY-6897: thiamin salvage II	0.00553815	0.0101577	0.00987868	0.00683579	0.0101551	0.00838277	0.00853268	0.00700434	0.0131575	0.00849636	0.00849597	0.00806556	0.00632184	0.00941722	0.00732103	0.00554909	0.00891679	0.00923839	0.00910952	0.00822591	0.00761173	0.00618774	0.0100818	0.00773924	0.00775202	0.011652	0.00618552	0.00680332	0.00954597	0.016585	0.00898501	0.00877623	0.0111972	0.00548174	0.00852201	0.00358954	0.00537409	0.0135534	0.00577318	0.00931915	0.00817633	0.00750268	0.00753952	0.0039948	0.00727413	0.00924504	0.00629963	0.00314017	0.00707921
PWY-6901: superpathway of glucose and xylose degradation	0.000360958	0.000915731	0.00137399	0.00338721	0.00136726	0.00172617	0.00130776	0.000339804	0.000852009	0.00192705	0.00126469	0.00154989	0.00214743	0.000843581	0.000536188	0.00346212	0.000853045	0.00136195	0.00139747	0.00136178	0.00212566	0.0036989	0.000633295	0.00265446	0.00124549	0.00071937	0.00330456	0.00330218	0.00170817	0.00013213	0.00212129	0.00140845	0.000732624	0.00142013	0.00141411	0.00479862	0.00293018	0.000419464	0.00210786	0.000917566	0.00201979	0.000129367	0.00226389	0.00268143	0.00237132	0.00157706	0.00328091	0.00235793	0.00159628
PWY-6936: seleno-amino acid biosynthesis	0.000350969	0.000851472	0.00076875	0.00250697	0.000977956	0.000375217	0.000343389	0.000413229	0.00173462	0.000469285	0.000841762	0.000639918	0.00346494	0.000746226	0.000246097	0.00333697	0.000372628	0.000611217	0.00183774	0.00114099	0.000617128	0.00192139	0.000349088	0.000958542	0.00178229	0.000851171	0.00431281	0.00203447	0.000351903	0.000525072	0.000840452	0.000550221	0.00174754	0.000654074	0.00124475	0.0036752	0.00100659	0.000172952	0.00110682	0.000660291	0.000667391	0.000607897	0.000925057	0.00495876	0.00236051	0.000766185	0.00248214	0.00204137	0.00131994
PWY-6969: TCA cycle V (2-oxoglutarate:ferredoxin oxidoreductase)	0.000360763	0.000513645	0.000616759	0.00339854	0.0013065	0.00158965	0.00287697	0.000236261	0.00126827	0.00115145	0.000256444	0.00184065	0.000733717	0.00113587	0.000296905	0.00331187	0.00173352	0.00145989	0.000652592	0.00122195	0.00147182	0.00173621	0.000500514	0.00164138	0.00191362	0.000963961	0.000362285	0.0028634	0.00218108	0.000182585	0.0017148	0.00140496	0.00196914	0.00251415	0.00123702	0.0043764	0.00291566	0.000728434	0.00135234	0.00155623	0.000942279	0.00101569	0.00164174	0.00572988	0.00193574	0.00353846	0.00294865	0.00176472	0.00123852
PWY-7003: glycerol degradation to butanol	0.000253042	0	0.000209895	0.00145964	0.000137278	0.000396587	0	0.000234051	0	0.000119477	0.000203804	0.000493269	0.000624558	0.00019232	0	0.000242144	0.000391932	0.000230738	0	0.00121738	0.000419895	0.000965837	0	0.000673913	0.000240006	0.000134182	0.000204958	0.000341202	0	0	0	0.000295852	0.000183057	0	0.000399834	0.000497159	0.000648218	0	0	0.000216805	0.000266466	0.000349253	0.000327221	0	0.000456135	0.000484835	0.00011992	0.000560426	0
PWY-7013: L-1,2-propanediol degradation	0	0	0.00037279	0	0	0	0.000312775	0	0	0	0	0.000407077	0.000907096	0	0	0.000299284	0.000217479	0.000186933	0	0.000854003	0.000223361	0.00257718	0	0.000330324	0	0	0	0	0	0	0	0.00079267	0	0.000358488	0	0.00743987	0.000924336	0	0	0	0	0	0	0.000829716	0.000333372	0	0	0.000213682	0
PWY-7111: pyruvate fermentation to isobutanol (engineered)	0.0209056	0.0174712	0.0139408	0.00869541	0.0143742	0.0139598	0.0151868	0.0179124	0.0127207	0.0151175	0.0152296	0.0115207	0.013206	0.0156322	0.0152163	0.00895925	0.0162392	0.0132693	0.0174078	0.0120809	0.0143717	0.0111215	0.0138102	0.0139148	0.0180661	0.0151131	0.0125825	0.00903644	0.0165749	0.0115013	0.0165226	0.0148358	0.0163072	0.0116294	0.0181781	0.00761842	0.0116758	0.0198152	0.0135559	0.0198618	0.0145118	0.0144159	0.0136867	0.00728955	0.0135555	0.0135131	0.00945498	0.0149234	0.0106323
PWY-7184: pyrimidine deoxyribonucleotides de novo biosynthesis I	0.00345713	0.00495524	0.00559592	0.00482858	0.0049941	0.00523197	0.00657233	0.00519457	0.00365818	0.00538128	0.0044218	0.00608107	0.00517962	0.00404666	0.00624515	0.00428832	0.00550362	0.00531864	0.00573911	0.00698001	0.00615981	0.00390767	0.00516438	0.00492961	0.003254	0.00329798	0.0071283	0.00286263	0.00680344	0.00436827	0.0036852	0.0043101	0.00506443	0.00242416	0.00263545	0.00480394	0.00384382	0.00407711	0.00548232	0.00457724	0.00629835	0.00449001	0.00529579	0.00379883	0.00411089	0.0068153	0.00424811	0.0019803	0.0044275
PWY-7187: pyrimidine deoxyribonucleotides de novo biosynthesis II	0.000251691	0.00165783	0.00197981	0.00194394	0.000457073	0.00276743	0.00255122	0.00061691	0.000709867	0.00280365	0.00225391	0.00461054	0.00280798	0.0013436	0.00023527	0.00367365	0.00166623	0.00366205	0.00139112	0.00172927	0.00186277	0.00225737	0.000250555	0.00319962	0.00157774	0.000626984	0.00318129	0.000319367	0.00128452	0.00103315	0.00185064	0.00156036	0.000739739	0.00138799	0.000529276	0.00241024	0.000451315	0.000693361	0.0020169	0.00069122	0.000424572	0.000373111	0.00154554	0	0.00243537	0.000865744	0.000838934	0.000864634	0.00346322
PWY-7196: superpathway of pyrimidine ribonucleosides salvage	0.00159859	0.00108051	0.0017542	0.00524166	0.00133645	0.0034116	0.000982339	0.00372532	0.00540694	0.00182942	0.00131608	0.00228939	0.00165716	0.00385887	0.0001242	0.00119558	0.000732752	0.00150818	0.000716856	0.00585978	0.00362421	0.00507853	0.00173171	0.0043475	0.00171128	0.00360351	0.00691727	0.00148801	0.00386315	0.00464232	0.00141331	0.00329586	0.00192007	0.00239381	0.000873347	0.00413353	0.00461355	0.0045669	0	0.00330766	0.00133325	0.00405728	0.00279383	0.00262826	0.00290336	0.00118468	0.000986676	0.00208433	0
PWY-7197: pyrimidine deoxyribonucleotide phosphorylation	0.00237223	0.00347746	0.00419332	0.00393956	0.00421523	0.00499677	0.00542323	0.00443643	0.00382279	0.00416532	0.00326134	0.00700755	0.00396791	0.0030145	0.00388961	0.00316347	0.00337043	0.00369861	0.00444808	0.00772688	0.00484193	0.00277944	0.00788449	0.00315817	0.00227373	0.00238213	0.0063886	0.00183637	0.00498387	0.00430191	0.00261658	0.00785258	0.0043259	0.00180802	0.00175614	0.00442467	0.00763462	0.00443063	0.00408779	0.00351007	0.00468422	0.00718856	0.00360407	0.0038313	0.00297842	0.00583989	0.00313042	0.00136118	0.00322587
PWY-7198: pyrimidine deoxyribonucleotides de novo biosynthesis IV	0	0.000291033	0.000519389	0.000265309	0	0.000815458	0.000304247	0	0.00107796	0.00171184	0.00107067	0.000664632	0	0.000438016	0	0.0018265	0.00303387	0.00419653	0.00235693	0.0026828	0.000234722	0.000306518	0.00253885	0.00221355	0.00013443	0.000181105	0.00138485	0.00215408	0.00132228	0.000534099	0.000827134	0.000277702	0.000271744	0.000342531	0.00060608	0	0.000141177	0.00360178	0.00125541	0.000461633	0.000519552	0.00121819	0.000967509	0.000698638	0.000753131	0.000284437	0.000219354	0.000278576	0.00142962
PWY-7199: pyrimidine deoxyribonucleosides salvage	0.00333906	0.00315028	0.00305608	0.00273045	0.00143748	0.00151383	0.00254339	0.00472523	0.00138818	0.00304818	0.00231738	0.00247846	0.00244455	0.00494971	0.000109111	0.00273808	0.000838657	0.00324051	0.003442	0.00132737	0.00311045	0.00295837	0.000199787	0.00182559	0.00468608	0.00604414	0.00342848	0.00403686	0.000592646	0.000910155	0.0025613	0.000467799	0.00456568	0.00307302	0.00226731	0.00259715	0.00132216	0.000867553	0.00235097	0.00105288	0.00165144	0.00063566	0.00434337	0.00348076	0.00435824	0.00205107	0.00239891	0.00373625	0.0010569
PWY-7204: pyridoxal 5'-phosphate salvage II (plants)	0.000218478	0.000300162	0.000156784	0.00255075	0.00106305	0.000138636	0.000621291	0.000175249	0.000551683	0.000386073	0.000375313	0.000219035	0.000876786	0	0.00032236	0.00359582	0.000587399	0.00065724	0.00014508	0.000543828	0.000959498	0.00126641	0.000396561	0.00153272	0.000206405	0	0.000166505	0.00394268	0.000439556	0	0.00152695	0.000404175	0	0.000892528	0.00106814	0.00325077	0.000423709	0.000176309	0.00189278	0.000328884	0.00135726	0	0.00102138	0.0014479	0.00143007	0.00115797	0.00371326	0.00123982	0.00204528
PWY-7208: superpathway of pyrimidine nucleobases salvage	0.00353819	0.00663941	0.00642628	0.00513607	0.00585516	0.00638972	0.00719556	0.00614091	0.00824559	0.00617377	0.00524877	0.00900119	0.0049968	0.00455766	0.00760923	0.00495368	0.00768028	0.00709912	0.00733943	0.0108998	0.00673086	0.00554405	0.0112061	0.00730417	0.00350946	0.00349174	0.00846514	0.00287457	0.00751645	0.00795359	0.0037358	0.011796	0.00611191	0.00268815	0.0025913	0.00513215	0.0097859	0.00756776	0.00612992	0.00492882	0.00749176	0.0137332	0.00719502	0.00444247	0.00424952	0.00887751	0.00425076	0.00212144	0.00452176
PWY-7209: superpathway of pyrimidine ribonucleosides degradation	0.000335742	0.000114761	0.000214896	0	0.000243053	0.000239188	0	0	0.000148288	0.000375581	0.000176635	0.000129802	0.000158794	0.000150649	0	0	0	0.000370616	0	0.000248708	0.000172583	0.00054884	0.000140911	0	0.00022968	0	0	0.000399439	0.000161395	0	0	0.000202028	0.000210715	0	0.000203082	0	0	0	0	0.000230208	0	0	0	0	0.000103345	0.00016647	0.000115802	0.000539019	0
PWY-7210: pyrimidine deoxyribonucleotides biosynthesis from CTP	0	0.000402726	0.000701014	0.000368328	0	0.00106823	0.000423292	0	0.00134573	0.0020509	0.00132187	0.00089899	0.000134725	0.000587528	0	0.00211385	0.00325424	0.00410795	0.00268597	0.003317	0.000328359	0.00041876	0.00299801	0.00251975	0.000187515	0.000251248	0.00182278	0.0022175	0.00169799	0.000726835	0.0010352	0.000386319	0.000379054	0.000455527	0.000760485	0.000132259	0.000199457	0.00337356	0.00157558	0.00062314	0.00071189	0.00159394	0.00125967	0.000959797	0.000978319	0.000397674	0.000304074	0.000371198	0.00169709
PWY-7211: superpathway of pyrimidine deoxyribonucleotides de novo biosynthesis	0.00133809	0.00138457	0.00227621	0.00526506	0.00157583	0.00399514	0.00127416	0.00411245	0.00341508	0.00315738	0.0022008	0.0027491	0.00213335	0.00386189	0.00019383	0.00313692	0.00498359	0.00265018	0.0043316	0.00597628	0.00305643	0.00481409	0.00513784	0.00380104	0.00217425	0.00303793	0.00560204	0.00334949	0.00757085	0.00126161	0.00192888	0.00206295	0.00228043	0.00257132	0.00130642	0.00474306	0.0051353	0.00620456	0.00231887	0.00477431	0.00170917	0.00623437	0.00313186	0.00310628	0.00275128	0.00151756	0.00133119	0.00204223	0.00262779
PWY-7219: adenosine ribonucleotides de novo biosynthesis	0.0230471	0.0291676	0.021491	0.0127403	0.0224243	0.0205815	0.0204352	0.0223036	0.0329492	0.0200087	0.021166	0.02776	0.0213616	0.0198202	0.0211306	0.0108067	0.0242924	0.0185146	0.0223853	0.0170724	0.0184499	0.0155699	0.0202793	0.0173102	0.0214078	0.026161	0.0160481	0.0127659	0.0231452	0.0337995	0.0216019	0.0206213	0.0232981	0.0435045	0.0184116	0.00755468	0.0159495	0.031023	0.01848	0.0216999	0.0169663	0.0232923	0.016809	0.00595573	0.0156766	0.018634	0.0132993	0.016172	0.0176155
PWY-7220: adenosine deoxyribonucleotides de novo biosynthesis II	0.00277567	0.00545495	0.00478389	0.00492401	0.00389741	0.00404974	0.00582588	0.00423365	0.00284814	0.00470401	0.00377899	0.00439917	0.00417506	0.00336249	0.0102338	0.00464154	0.00848965	0.00588353	0.0054329	0.00609004	0.00574388	0.00446921	0.00373335	0.00743336	0.00264039	0.00259289	0.00700299	0.00245212	0.00741863	0.00387877	0.00286484	0.00291604	0.00439185	0.0018938	0.00196805	0.00530039	0.00281691	0.00286751	0.00541237	0.00364807	0.00676499	0.00338505	0.00652673	0.00476473	0.00343389	0.00649209	0.00375521	0.00160595	0.00366096
PWY-7221: guanosine ribonucleotides de novo biosynthesis	0.0140084	0.0254431	0.0157455	0.00842057	0.0162036	0.0161584	0.0155496	0.0169069	0.0258069	0.0149929	0.0149607	0.023072	0.0167602	0.01432	0.0185756	0.00906089	0.0198499	0.0136397	0.0175191	0.00943921	0.0132556	0.0106156	0.00909009	0.0147392	0.015892	0.0189122	0.0103872	0.0107048	0.0172949	0.0274163	0.0158318	0.00994166	0.0176658	0.020682	0.0140667	0.00491544	0.00624802	0.0174548	0.0148748	0.0145092	0.0134453	0.00874548	0.0130121	0.00441177	0.0114305	0.0146961	0.0105585	0.0109969	0.0146308
PWY-7222: guanosine deoxyribonucleotides de novo biosynthesis II	0.00277567	0.00545495	0.00478389	0.00492401	0.00389741	0.00404974	0.00582588	0.00423365	0.00284814	0.00470401	0.00377899	0.00439917	0.00417506	0.00336249	0.0102338	0.00464154	0.00848965	0.00588353	0.0054329	0.00609004	0.00574388	0.00446921	0.00373335	0.00743336	0.00264039	0.00259289	0.00700299	0.00245212	0.00741863	0.00387877	0.00286484	0.00291604	0.00439185	0.0018938	0.00196805	0.00530039	0.00281691	0.00286751	0.00541237	0.00364807	0.00676499	0.00338505	0.00652673	0.00476473	0.00343389	0.00649209	0.00375521	0.00160595	0.00366096
PWY-7228: superpathway of guanosine nucleotides de novo biosynthesis I	0.00466276	0.00901933	0.00742403	0.00625624	0.00632795	0.00722054	0.00851934	0.00684962	0.00635546	0.00720799	0.00606165	0.0101359	0.00673639	0.00547493	0.0135603	0.00617957	0.0140715	0.00832569	0.0083983	0.00890675	0.00806332	0.0070549	0.00858024	0.0102846	0.00454779	0.00456943	0.00846378	0.00399505	0.0121337	0.00699258	0.00487777	0.00854802	0.00704372	0.0035293	0.00345927	0.0050474	0.00545816	0.00709461	0.00802558	0.00586871	0.00905531	0.00795052	0.00874149	0.00464644	0.00529697	0.00977536	0.00555766	0.002804	0.00590981
PWY-7229: superpathway of adenosine nucleotides de novo biosynthesis I	0.00793957	0.0123326	0.0104341	0.00824584	0.00869306	0.00886757	0.0111467	0.00912687	0.00760384	0.0100618	0.00883888	0.0106693	0.00935786	0.00814567	0.015609	0.00763279	0.015322	0.0111948	0.0109827	0.0111151	0.0109532	0.00866884	0.00891216	0.0119773	0.00715257	0.00740116	0.0109552	0.00615467	0.0138631	0.00949909	0.00751491	0.00773741	0.0100178	0.00590952	0.00569979	0.00649814	0.00698742	0.00782249	0.0103959	0.00879283	0.0114289	0.008629	0.0115411	0.00574053	0.00799722	0.0112324	0.0076538	0.00478842	0.00836464
PWY-7234: inosine-5'-phosphate biosynthesis III	0.00320907	0.00431834	0.0053612	0.00274797	0.00401933	0.00424124	0.00569249	0.00545106	0.00414283	0.00486734	0.000877322	0.00433213	0.0069678	0.00255718	0.00149562	0.0017328	0.00084384	0.00176097	0.00281103	0.0015915	0.00433976	0.00217848	0.00258901	0.000704079	0.00127253	0.0031333	0.00193968	0.00459729	0.00384325	0.00124486	0.005218	0.000988097	0.00161483	0.00380712	0.00410779	0.00202242	0.0012349	0.00132844	0.00479295	0.00171285	0.000907093	0.000537225	0.00246696	0.0039098	0.00319591	0.00114309	0.00452308	0.00300254	0.00537727
PWY-7237: myo-, chiro- and scillo-inositol degradation	0.000138414	0	0.000128453	0.00350078	0.000205528	0.000484992	0	0.000111526	0.00652826	0	0	0.000376232	0.00023337	0	0.000128283	0	0	0.000338208	0.00120572	0.0129163	0.000192246	0.000838568	0.0170972	0.000254689	0.000883259	0.000143403	0.0053826	0.000152512	0.00262946	0.00535107	0	0.0170243	0.000508831	0.000412419	0	0.00514225	0.0184794	0.00961699	0	0.000858966	0.000259331	0.021218	0	0.000756972	0.000245355	0	0	0.000374574	0
PWY-7242: D-fructuronate degradation	0.0119097	0.00501753	0.00529481	0.0024411	0.00281528	0.00181339	0.00549801	0.00485514	0.00239039	0.00542186	0.00374376	0.00343573	0.00315997	0.00543461	0.00491081	0.00447101	0.000321973	0.0063333	0.00363861	0.00139138	0.00512957	0.00156035	0.000761607	0.00259372	0.00756936	0.00740593	0.00299328	0.00561143	0.00105093	0.00499324	0.00438209	0.00179946	0.00659423	0.00656517	0.0100845	0.00261845	0.00236394	0.00270658	0.004197	0.00597334	0.00717611	0.00478046	0.00642195	0.00505687	0.0060442	0.00473298	0.00402068	0.00765132	0.00261708
PWY-724: superpathway of L-lysine, L-threonine and L-methionine biosynthesis II	0.0108183	0.0106036	0.0114023	0.00527219	0.0132966	0.0119919	0.0113027	0.0118785	0.0111135	0.010856	0.0114056	0.0143291	0.00899218	0.00912915	0.00797862	0.00496239	0.00816667	0.00927696	0.00923938	0.00862478	0.0101241	0.00628113	0.0101443	0.00638426	0.0106194	0.0119501	0.00902418	0.00618755	0.00979109	0.0128915	0.00993669	0.0106313	0.0112255	0.0120478	0.0102744	0.00360707	0.00879774	0.00943838	0.00796531	0.0101008	0.00815049	0.0113894	0.00799855	0.00273608	0.00808242	0.00952061	0.007061	0.0081636	0.00936
PWY-7254: TCA cycle VII (acetate-producers)	0	0.000115	0	0.00169344	0.000366297	0	0.000219607	0	0.000270037	0	0	0.000649441	0.000356058	0.000366578	0.000166246	0.00191135	0.000708355	0.000606516	0	0.000471969	0.000656667	0.00120455	0	0.000579804	0	0	0	0.00119556	0.00027498	0	0.00048983	0	0	0.000460091	0.000601362	0.00194888	0.000964556	0	0.000622557	0	0.000406641	0	0.000492746	0.00474531	0.000651204	0.000431436	0.000534744	0.00100523	0.00020124
PWY-7269: NAD/NADP-NADH/NADPH mitochondrial interconversion (yeast)	0	0	0	0.0020222	0.000372183	0	0.000208406	0	0.000222845	0	0	0	0.000352	0	0.000152519	0.00285784	0.000219842	0.000269581	0	0.000460099	0.000382255	0.00172209	0.000126911	0.000684046	0	0	0.000107	0.0017024	0.000239969	0	0.00048708	0	0	0.000222465	0.000605111	0.00232283	0.00119858	0	0.000722954	0	0.000427017	0	0.000406922	0.00436339	0.000727	0.000541235	0.00185205	0.00102087	0.000687346
PWY-7279: aerobic respiration II (cytochrome c) (yeast)	0	0	0	0	0	0	0	0	0	0	0	0.000269644	0.00020629	0.000129253	0.000197793	0.000301183	0.000211519	0.000254496	0	0.000178664	0.000205678	0	0	0	0	0	0.000202066	0	0.000148619	0	0	0	0	0	0	0.000188994	0	0	0	0	0	0	0	0	0	0	0	0	0
PWY-7282: 4-amino-2-methyl-5-phosphomethylpyrimidine biosynthesis (yeast)	0.00317441	0.00570112	0.00860541	0.00444355	0.00623441	0.00696271	0.00604416	0.00582986	0.00466903	0.00760824	0.00812493	0.00486455	0.00458732	0.00847254	0.00800603	0.00499632	0.00754561	0.00815598	0.0108228	0.00259808	0.00552905	0.00242758	0.0110423	0.00503254	0.00767973	0.00441332	0.00634103	0.00788031	0.00844695	0.00236767	0.00944379	0.0105891	0.00207737	0.00655993	0.00386161	0.00433588	0.000831333	0.00480283	0.00592927	0.00516488	0.00532985	0.00203247	0.00539551	0.00203	0.00553854	0.00530402	0.00527324	0.00259636	0.00746281
PWY-7315: dTDP-N-acetylthomosamine biosynthesis	0	0	0	0.00191768	0.000309688	0	0.0002676	0	0.000219237	0	0.000111185	0	0.000309796	0	0.000120216	0.00185735	0.000100428	0.00020866	0	0.00047688	0.000377667	0.00107568	0.000171008	0.00066099	0.000166396	0	0	0.0020682	0.000137771	0	0.000367084	0	0	0.000531817	0.000484879	0.00164401	0.000943148	0	0.000846348	0	0.000551945	0	0.000577699	0.00415877	0.000620708	0.000447488	0.00227505	0.00118287	0.000633219
PWY-7323: superpathway of GDP-mannose-derived O-antigen building blocks biosynthesis	0.000625163	0.00198627	0.00136683	0.00187263	0.00113454	0.00161208	0.00095068	0	0.000392233	0.00255742	0.00130539	0.00152352	0.00192837	0.00236626	0.00477022	0.00427701	0.00410141	0.00390361	0.00465428	0.000286692	0.00119482	0.00150349	0.000959236	0.00315849	0.00140075	0.000394576	0.00010861	0.00194651	0.00221873	0.000328796	0.00230586	0.00143679	0.000149953	0.000670135	0.000636453	0.00167023	0.00092977	0.000474274	0.00289375	0.000342086	0.00222763	0	0.00108058	0.00252793	0.00175368	0.00106652	0.00191333	0.000997806	0.00433031
PWY-7328: superpathway of UDP-glucose-derived O-antigen building blocks biosynthesis	0	0.000333499	0.000101543	0.001072	0.000295912	0.000317301	0.000179881	0	0.000194737	0.000265573	0	0.000118045	0.000377247	0.000146665	0	0.00116316	0	0.000151851	0.000186268	0.000387101	0.000258859	0.000832892	0.000101684	0.00045489	0.000260578	0.00017439	0	0.00107811	0.000175475	0	0.000392699	0	0	0.000153751	0.000358982	0.00115321	0.000550341	0	0.000429856	0	0.00045584	0	0.000323791	0.000524752	0.000520307	0.000303892	0.00120674	0.00083578	0.000343723
PWY-7357: thiamin formation from pyrithiamine and oxythiamine (yeast)	0.0138475	0.00978087	0.00902069	0.00618445	0.00882049	0.00702358	0.0072084	0.00590615	0.0110671	0.00730234	0.00794927	0.00766375	0.00505342	0.0100879	0.00557222	0.00494471	0.00696669	0.00877419	0.0077048	0.0115828	0.00708496	0.00537959	0.0129733	0.00707635	0.00974072	0.0123572	0.00889997	0.0066406	0.00766275	0.0166189	0.00690946	0.0128192	0.0131066	0.00674652	0.0109968	0.00509148	0.0112552	0.0110661	0.00438229	0.00908548	0.00838262	0.0154784	0.00805788	0.00462566	0.00808672	0.0098003	0.00535691	0.0105216	0.00566741
PWY-7371: 1,4-dihydroxy-6-naphthoate biosynthesis II	0	0	0.000341157	0.00118872	0	0.000462155	0	0	0.00198326	0	0	0.000419716	0.000280309	0.00033607	0.000160717	0.000243177	0.000193162	0.000177235	0.00120842	0.0043196	0.000238811	0	0.00545193	0	0.000721001	0.000113608	0.00168973	0	0.00132552	0.00168243	0.000248091	0.00554155	0.000596796	0.000156296	0	0.00110054	0.00581929	0.00296791	0.000278462	0.000449917	0	0.00671955	0.000112212	0.000236192	0	0	0	0	0
PWY-7383: anaerobic energy metabolism (invertebrates, cytosol)	0	0.000417223	0.000202372	0.000243137	0.000532836	0.00163459	0.000451614	0.000461654	0	0.000321329	0.00246952	0.000563805	0.000310949	0.00309837	0.000698531	0.000436441	0.000896802	0	0.000178355	0	0.000986434	0	0.000320409	0.00139647	0.000161978	0.00023541	0	0	0.000483895	0	0.00117276	0.000285188	0	0.000882879	0.000119472	0	0.000147037	0	0.000951264	0	0.000277589	0	0.000149245	0	0.000462319	0	0.000115121	0.000699241	0.00049723
PWY-7388: octanoyl-[acyl-carrier protein] biosynthesis (mitochondria, yeast)	0	0.000493442	0.00017913	0.00162459	0.000538043	0.00103063	0.000264527	0	0.000201512	0.00058501	0.00069461	0.000781896	0.0016893	0.000307588	0.000221732	0.00257016	0.000310785	0.00041843	0.000301781	0.000486395	0.000501998	0.0023127	0.000179885	0.000507227	0.000224642	0.000221856	0.00243794	0.00204853	0.00026131	0	0.000755472	0.000220745	0.000297044	0.000407735	0.000720543	0.00442023	0.00142188	0	0.00071382	0.000120909	0.000594378	0	0.00101841	0.00404397	0.000617853	0.000645708	0.00186553	0.00137601	0.00249948
PWY-7400: L-arginine biosynthesis IV (archaebacteria)	0.00314822	0.00680935	0.00633588	0.00572686	0.00715668	0.00690873	0.00343365	0.00628035	0.00753705	0.00375706	0.00262952	0.00316755	0.00574134	0.00781043	0.00383456	0.00520623	0.00238125	0.00292364	0.00402402	0.00779888	0.00810433	0.0063488	0.0085999	0.00780951	0.0106247	0.00289181	0.00849947	0.00815395	0.00215289	0.002916	0.00741379	0.00308699	0.00354083	0.00258365	0.011835	0.00536323	0.00926642	0.00298218	0.00633419	0.00600489	0.00964459	0.00231236	0.00952501	0.00540179	0.01047	0.00822824	0.00620902	0.0132756	0.00567343
PWY-7409: phospholipid remodeling (phosphatidylethanolamine, yeast)	0	0	0	0.00127826	0.000220475	0	0.00011967	0	0	0	0	0	0.000197568	0	0	0.00160155	0.00012453	0.000129301	0	0.000324539	0.000234872	0.000456065	0	0.000492176	0	0	0	0.00112083	0.000122174	0	0.000263208	0	0	0.000208163	0.000323828	0.00127582	0.000699757	0	0.000470946	0	0.000381838	0	0.0002666	0.00411619	0.000307002	0.000360332	0.000394476	0.000686494	0.000366622
PWY-7446: sulfoglycolysis	0	0	0	0	0.000117418	0	0	0	0.000123354	0	0	0	0.00014854	0	0	0	0	0	0	0.000260116	0.000164936	0.000570296	0	0.000392141	0	0	0	0.000279012	0	0	0.000192887	0	0	0.000206861	0	0.00105909	0	0	0.000422496	0	0.000325576	0	0	0.00306011	0.000119042	0.000335068	0.00126723	0	0.00032799
PWY-7456: mannan degradation	0	0	0	0	0.000781029	0	0	0	0.000502139	0.00279097	0.00180747	0	0	0.00546331	0	0	0	0	0	0.000358852	0	0	0	0	0	0	0	0	0	0	0.000339487	0	0	0	0	0	0	0.000471507	0.00115214	0	0	0	0	0	0.00015269	0.000534726	0	0	0
PWY-7539: 6-hydroxymethyl-dihydropterin diphosphate biosynthesis III (Chlamydia)	0.000171828	0.000303555	0.000586639	0.00210691	0.000306059	0.000239929	0.000338565	0	0.000682982	0.000309846	0.000577957	0.00074587	0.00138534	0.00199256	0.00340487	0.00242121	0.00503131	0.000961392	0.00520425	0.000284337	0.000545473	0.00100153	0.00114817	0.00155772	0.00106464	0.00132019	0.00208453	0.00117309	0.00290706	0.000553089	0.000746382	0.000590923	0.00117936	0.000580629	0.00056386	0.00157347	0.000809847	0.000130567	0.00299204	0.000238997	0.00230544	0.000203281	0.000237519	0.00384248	0.000827557	0.00175482	0.00223231	0.000650455	0.00351608
PWY-7560: methylerythritol phosphate pathway II	0.000767516	0.000508036	0.000265742	0.00353382	0.00125072	0.000229743	0.000609285	0.000310797	0.00327438	0.000600843	0.00105934	0.000870225	0.00584568	0.00053545	0.000466141	0.00528043	0.000619906	0.00137234	0.00021346	0.00271769	0.00135936	0.0032184	0.000305708	0.00213955	0.00108032	0.00499514	0.00414658	0.0040441	0.000924965	0.000967371	0.00140465	0.00115388	0.00693752	0.000759236	0.00181115	0.00355579	0.00102935	0.000462642	0.00153421	0.000761937	0.000511522	0.000512172	0.00157094	0.00231379	0.00336714	0.00399906	0.00389253	0.00351324	0.00322041
PWY-7663: gondoate biosynthesis (anaerobic)	0.00415237	0.00909795	0.00891368	0.00631221	0.0112099	0.0109477	0.00973785	0.0120994	0.0107891	0.0103099	0.011307	0.00842974	0.00631143	0.0076983	0.0108094	0.00597392	0.00991356	0.00921001	0.0108471	0.00699036	0.00815124	0.00661728	0.00830847	0.0086098	0.0115751	0.0119952	0.00472833	0.00871446	0.0101294	0.0111406	0.00933364	0.00756527	0.00988538	0.0133248	0.00701899	0.00421128	0.00417505	0.00798277	0.00962004	0.0100619	0.0079654	0.00559953	0.00791972	0.00461451	0.00582381	0.00638544	0.0077191	0.00355273	0.0111418
PWY-7664: oleate biosynthesis IV (anaerobic)	0	0.000728537	0.000265914	0.00215454	0.000792431	0.00147718	0.000391179	0	0.000300653	0.000853663	0.0010154	0.00113364	0.00228289	0.000451006	0.000329429	0.00320883	0.000476469	0.000612375	0.000447941	0.000701197	0.000729109	0.00295571	0.000266609	0.000738217	0.000333537	0.000329893	0.00278273	0.00273676	0.000377959	0	0.001095	0.00032591	0.000438366	0.000607406	0.00102051	0.00422758	0.00176563	0.000127809	0.00107693	0.000189763	0.000906378	0	0.00142658	0.00432907	0.000901691	0.000911495	0.00249	0.00166803	0.00344784
PWY-821: superpathway of sulfur amino acid biosynthesis (Saccharomyces cerevisiae)	0	0.000290249	0.000187807	0.00109196	0.000480882	0.000237209	0.000229129	0	0.000343214	0.000158067	0.000550373	0.000387186	0.000598189	0.000301148	0	0.000753699	0.000162413	0.000206261	0	0.000121199	0.000513905	0	0.000178921	0	0	0	0.000192227	0.000318871	0.000318573	0.000188723	0.000655823	0	0	0.00023432	0.000325234	0	0	0	0.000627134	0.00015884	0.000177617	0	0.000557629	0	0.000571615	0	0.000691155	0.000427659	0.000629414
PWY-841: superpathway of purine nucleotides de novo biosynthesis I	0.00602753	0.00268706	0.0048446	0.00409416	0.00201645	0.00647174	0.00115414	0.00729205	0.00553089	0.00208343	0.00694092	0.00215417	0.00286669	0.0059065	0.00046664	0.00337474	0.00323601	0.00347375	0.00139085	0.00235821	0.00155371	0.00445475	0.000885745	0.00215587	0.00330493	0.000674137	0.0060424	0.00397128	0.00472801	0.000983327	0.00351777	0.0022246	0.00351089	0.00449101	0.00236541	0.00460608	0.00248025	0.000329328	0.00258153	0.00544648	0.00227983	0.000242909	0.00286699	0.00450968	0.00185728	0.00461615	0.00421418	0.00283015	0.00480937
PWY0-1061: superpathway of L-alanine biosynthesis	0.000181001	0.00027819	0.000254783	0.00286363	0.000748357	0.000175117	0.000616191	0	0.00074501	0.000116938	0.000242594	0.000727816	0.00125851	0.000323284	0.000248068	0.00289605	0.000480167	0.000785603	0.000144769	0.000981043	0.000612189	0.00253494	0.000450301	0.00120007	0.000289942	0	0.00197788	0.00314226	0.000534732	0.000143074	0.000957537	0.000521962	0.000280438	0.000781166	0.00144137	0.00481246	0.00236515	0.000211647	0.00129713	0.000284271	0.00132065	0	0.00153205	0.0044912	0.00146122	0.00114176	0.00284509	0.00263784	0.00114318
PWY0-1241: ADP-L-glycero-&beta;-D-manno-heptose biosynthesis	0	0	0	0.00118659	0.000233636	0	0.000165534	0	0.000189957	0	0.00014104	0.000616168	0.000568356	0.00030174	0.00032844	0.00151064	0.000460706	0.000469483	0	0.000393447	0.000370487	0.00158143	0.000114523	0.000405665	0	0	0.000988359	0.00101812	0.000131316	0	0.000331988	0.000351434	0	0.000307474	0.000350222	0.00226674	0.000794732	0	0.000452843	0.000109696	0.000402632	0	0.000516552	0.00347044	0.000342683	0.000411863	0.00117038	0.000607781	0.000377996
PWY0-1261: anhydromuropeptides recycling	0.00119767	0.00218579	0.00160177	0.00357036	0.00133549	0.000930466	0.000688361	0.000842699	0.00199031	0.00198844	0.000358208	0.0014897	0.00231856	0.000950274	0.000858559	0.00479566	0.0013087	0.00180552	0.00205437	0.00147399	0.00146236	0.00301728	0.000873716	0.00198788	0.000551757	0.000324209	0.00244304	0.00340367	0.000751315	0.000285296	0.00128184	0.00132238	0.00129949	0.00146107	0.00162497	0.00510356	0.00254378	0.000519076	0.00172583	0.00139262	0.00133573	0.000214007	0.00214904	0.00676919	0.00225925	0.00149067	0.00348506	0.00285776	0.00203994
PWY0-1277: 3-phenylpropanoate and 3-(3-hydroxyphenyl)propanoate degradation	0	0	0.000100357	0.00190352	0.000213014	0	0	0	0.000108185	0	0	0.000107845	0	0	0.000111042	0.00129924	0.000104278	0.000169408	0	0	0.000219353	0.000918336	0.000112634	0.000419638	0	0	0	0.000216445	0.000118148	0	0.000211495	0.00014779	0	0.000150199	0.000256951	0.0035812	0.000528156	0	0.000341121	0	0.000464223	0	0.000134952	0.00349361	0.000588306	0.000291056	0.000799792	0	0.000215347
PWY0-1296: purine ribonucleosides degradation	0.0143994	0.00565409	0.00784889	0.00605317	0.00804694	0.00342718	0.0080355	0.00656004	0.00544652	0.00620763	0.00749285	0.00410477	0.00675623	0.0096069	0.00484274	0.00431595	0.00539459	0.00742012	0.00674715	0.0107127	0.00754724	0.0065887	0.010594	0.00734844	0.0107774	0.00878607	0.0103661	0.00605161	0.00616525	0.00767552	0.00504385	0.0109636	0.0098944	0.00720298	0.0112451	0.00616859	0.0105274	0.00845505	0.00557447	0.00743242	0.0101552	0.0141033	0.00907568	0.00592581	0.00889205	0.00765651	0.00555879	0.0110947	0.00460907
PWY0-1297: superpathway of purine deoxyribonucleosides degradation	0.000379067	0.000519846	0.000748932	0.00387751	0.00140869	0.000723307	0.000656236	0.000517359	0.000407872	0.000528853	0.000503011	0.00127829	0.00323734	0.000622094	0.00158813	0.0033315	0.00106062	0.00102596	0.000484877	0.00231597	0.00174327	0.00350588	0.0010109	0.0023336	0.000423552	0.000287884	0.00398344	0.00235239	0.0011804	0.000511121	0.000924303	0.000943767	0.000933321	0.00044447	0.00100269	0.00650852	0.00242661	0.000158974	0.00145435	0.0010796	0.00185458	0.000761553	0.000853765	0.00536991	0.00220409	0.000797359	0.00268872	0.00236482	0.0017784
PWY0-1298: superpathway of pyrimidine deoxyribonucleosides degradation	0.000145864	0.000211869	0.000265079	0.00185692	0.000577965	0.000178329	0.00014676	0.00147838	0.000206843	0.000235534	0.000386774	0.000368749	0.0006351	0.000357705	0.000123605	0.00182882	0.000662277	0.000353388	0.000476644	0.000729298	0.00103891	0.00199941	0.000149628	0.00135915	0.000449733	0.000461035	0.000422895	0.00139885	0.000188411	0	0.000275538	0.000175441	0.000205017	0.000237223	0.000399016	0.00237122	0.00101366	0.000101183	0.000722527	0.000146318	0.000650843	0.000232578	0.000831967	0.00389136	0.000952159	0.000489276	0.00137009	0.000658246	0.000584253
PWY0-1319: CDP-diacylglycerol biosynthesis II	0.0144815	0.0101664	0.0156263	0.00947721	0.0179578	0.0150907	0.0140905	0.0167795	0.00842826	0.0143125	0.0147883	0.0164094	0.0129931	0.0144005	0.0128678	0.00836303	0.014768	0.0125223	0.0151404	0.0103635	0.0136993	0.0104515	0.0129848	0.01262	0.0141779	0.0158657	0.0103429	0.00731819	0.0149395	0.0122883	0.0162161	0.0127902	0.014727	0.0125096	0.0142192	0.00695806	0.0105642	0.01972	0.0133772	0.0145941	0.0120804	0.0135358	0.011414	0.00650458	0.0120725	0.0111263	0.011045	0.0126712	0.0147347
PWY0-1338: polymyxin resistance	0	0	0	0.000789076	0.000126697	0	0	0	0	0	0	0	0.000106022	0	0	0.00103401	0	0	0	0	0	0.000569393	0	0.000255502	0	0	0	0.000490571	0.000100254	0	0.00011891	0	0	0	0	0.00125574	0.000439936	0	0.00028518	0	0.000227551	0	0.000126507	0.00310442	0.000242574	0.000172825	0.000849504	0.000208633	0.00023145
PWY0-1415: superpathway of heme biosynthesis from uroporphyrinogen-III	0.000124185	0	0.000180802	0.000696453	0.00036666	0	0.000158041	0	0.000273577	0.000108041	0	0.000174916	0.000273974	0	0.000208456	0.00184216	0.000535488	0.00035495	0	0.000286606	0.000438265	0.00100473	0.000188629	0.000643208	0.000141123	0	0	0.00119236	0.000173909	0	0.000493756	0	0	0.000377911	0.000563878	0.00133169	0.000412662	0.000100974	0.000802252	0.000105117	0.000435002	0	0.000489819	0.000177756	0.000519403	0.000361594	0.00113583	0.000753883	0.000721206
PWY0-1479: tRNA processing	0.000256831	0.00167483	0.0012646	0	0	0.000375819	0.000409266	0	0	0.00134444	0	0.000465669	0.000953137	0	0.0017128	0.000449771	0.000151075	0.000153933	0.00148546	0.000418526	0.000331287	0	0.000696398	0	0	0	0.000100371	0.00149212	0	0	0.000276897	0	0.000768631	0	0.00067534	0.000661838	0.000105014	0.000389763	0.000146092	0.000958612	0	0	0.00111302	0.000855683	0	0	0.000566658	0.000354168	0
PWY0-1533: methylphosphonate degradation I	0	0	0	0.00133659	0.000176043	0	0	0	0.0002009	0	0	0	0.000185158	0	0	0.00156987	0.000112386	0.000106202	0	0	0.000267965	0.000803838	0	0.00046066	0	0	0	0.000808386	0.000108419	0	0.000255424	0	0	0.000124148	0.00025953	0.00129532	0.000585064	0	0.000468392	0	0.000336178	0	0.000192932	0.00404251	0.000383169	0.000259369	0.00133021	0.000441893	0.000396635
PWY0-1586: peptidoglycan maturation (meso-diaminopimelate containing)	0.00348547	0.00268618	0.00168923	0.00621928	0.00704797	0.00798354	0.00758329	0.00695547	0.00309988	0.0048852	0.00787223	0.00264563	0.00330972	0.00337815	0.00485609	0.00696752	0.00233077	0.00453901	0.00311008	0.00641386	0.0054147	0.0035216	0.00698969	0.00359092	0.0044051	0.00386048	0.00364617	0.00475635	0.00272942	0.00366651	0.00416899	0.00723113	0.00384933	0.00411795	0.00575826	0.00600807	0.00934382	0.00425151	0.0052494	0.00244092	0.00679693	0.00858324	0.00283384	0.0146895	0.00400966	0.00397597	0.00537077	0.00357131	0.00384292
PWY0-162: superpathway of pyrimidine ribonucleotides de novo biosynthesis	0.00149288	0.003264	0.00567059	0.00665519	0.00195243	0.00510662	0.00269753	0.00674374	0.0100806	0.00546587	0.0059416	0.00474981	0.00420915	0.00434006	0.00480511	0.00481613	0.00554871	0.00176704	0.00901674	0.011654	0.00345043	0.00722325	0.0125437	0.00446832	0.00520334	0.00448853	0.00895032	0.00460996	0.00978118	0.0103433	0.00658797	0.0125075	0.00372467	0.00311152	0.00443311	0.00529613	0.0103853	0.0153679	0.00309828	0.00691406	0.00314542	0.0124428	0.00435725	0.0046561	0.00297567	0.00285136	0.004201	0.00255607	0.00436756
PWY0-166: superpathway of pyrimidine deoxyribonucleotides de novo biosynthesis (E. coli)	0.00404801	0.00540631	0.00635031	0.00525504	0.00640159	0.0067552	0.00732982	0.00634261	0.00465419	0.00597339	0.00504141	0.00888353	0.00622468	0.00469674	0.00684008	0.00461767	0.00625056	0.00579666	0.00664365	0.00774527	0.0066159	0.00443101	0.00708162	0.00542599	0.00381939	0.00402217	0.00714274	0.00314429	0.00774617	0.00498226	0.00458805	0.00648292	0.0056682	0.00298776	0.00338547	0.00476179	0.00511429	0.00583905	0.00614831	0.0055864	0.00652683	0.00581351	0.0055319	0.00378786	0.00467954	0.00751047	0.00461712	0.00229906	0.00516339
PWY0-321: phenylacetate degradation I (aerobic)	0	0	0	0.000814749	0	0	0	0	0	0	0	0	0	0	0	0.00139787	0	0	0	0	0	0.000419476	0	0.000297975	0	0	0	0.00014775	0	0	0	0	0	0.000113989	0	0.000633462	0.000405804	0	0.000277812	0	0.000258798	0	0	0.00231958	0.000215325	0.000157447	0.000969753	0	0.000101827
PWY0-781: aspartate superpathway	0.00148381	0.00083314	0.00143411	0.00262759	0.00157762	0.00133072	0.000817339	0.00151524	0.00169907	0.00215608	0.00112501	0.00176848	0.00186726	0.00177345	0.000768822	0.00226712	0.000945968	0.00178753	0.00182251	0.00220723	0.0018087	0.00391856	0.00107452	0.00151527	0.00168425	0.000620474	0.000727227	0.00190579	0.00102751	0.000622348	0.00174053	0.00119161	0.00109726	0.00148165	0.00202253	0.00416025	0.00268419	0.000237401	0.00155491	0.00163693	0.00119989	0.000515496	0.00167784	0.00241486	0.0025773	0.00201112	0.0027175	0.00255546	0.00113521
PWY0-845: superpathway of pyridoxal 5'-phosphate biosynthesis and salvage	0.00142842	0.00397574	0.00978526	0.00294401	0.00649569	0.00892621	0.00590114	0.00803112	0.00205655	0.00897326	0.0105738	0.00361958	0.00410324	0.00667907	0.00921976	0.00449882	0.0079217	0.00767334	0.0101208	0.00118163	0.00536711	0.00131843	0.00737775	0.00419428	0.00529114	0.0022921	0.00351292	0.00706233	0.00705226	0.000969784	0.00717528	0.00655066	0.00089031	0.00382568	0.00193811	0.00258611	0.000360203	0.00222509	0.00775534	0.00304634	0.00398702	0.000854455	0.00412797	0.00107173	0.00382129	0.00343934	0.00581813	0.00119103	0.0104118
PWY0-862: (5Z)-dodec-5-enoate biosynthesis	0	0.000631628	0.000228907	0.00194584	0.000686537	0.00129118	0.000337367	0	0.000258737	0.000740947	0.000881659	0.000991793	0.00206825	0.000389815	0.000283516	0.00297276	0.000455956	0.000529859	0.00038622	0.00061011	0.000633544	0.00271322	0.000229603	0.000640245	0.000287144	0.000283993	0.00263156	0.00245704	0.000325661	0	0.000955619	0.000281118	0.000378273	0.00052399	0.000895018	0.00427676	0.00161324	0.000109802	0.0010814	0.000194682	0.000964074	0	0.00125636	0.0045519	0.0008783	0.00079664	0.00224387	0.00153115	0.00310078
PWY4FS-7: phosphatidylglycerol biosynthesis I (plastidic)	0.00134733	0.00787418	0.00285852	0.00385298	0.00195174	0.00247583	0.00230384	0	0.0039894	0.00495471	0.00228645	0.00295953	0.00373805	0.00297331	0.00464767	0.00520229	0.0018598	0.00599714	0.00370551	0.00185991	0.0034261	0.00315006	0.00184074	0.00500793	0.00213432	0.000278032	0.0028845	0.00544604	0.00371037	0.000122574	0.00312105	0.00189442	0.00123208	0.00230163	0.00278261	0.00494623	0.00251874	0.00127415	0.00397871	0.0018925	0.00403848	0.000204531	0.00329683	0.00610067	0.00312077	0.00298358	0.00586646	0.00461818	0.00357681
PWY4FS-8: phosphatidylglycerol biosynthesis II (non-plastidic)	0.00134733	0.00787418	0.00285852	0.00385298	0.00195174	0.00247583	0.00230384	0	0.0039894	0.00495471	0.00228645	0.00295953	0.00373805	0.00297331	0.00464767	0.00520229	0.0018598	0.00599714	0.00370551	0.00185991	0.0034261	0.00314998	0.00184074	0.00500793	0.00213432	0.000278032	0.0028845	0.00544604	0.00371037	0.000122574	0.00312105	0.00189442	0.00123208	0.00230163	0.00278257	0.00494623	0.00251874	0.00127415	0.00397871	0.0018925	0.00403848	0.000204531	0.00329637	0.00610067	0.00312077	0.00298358	0.00586646	0.00461805	0.00357681
PWY4LZ-257: superpathway of fermentation (Chlamydomonas reinhardtii)	0	0	0.000223966	0.0012008	0.000322247	0.000323851	0	0	0	0.000220177	0.0001288	0.000340827	0.000505221	0.000124604	0	0.000455921	0.000253916	0.000292719	0	0.000186592	0.000534278	0.00221825	0	0.000959882	0.000188166	0	0.000106001	0.000890393	0	0	0.000100093	0.000173912	0	0.00026848	0.000384319	0.000444609	0.000499552	0	0	0.000145116	0.000428291	0	0.00040363	0	0.000982656	0.000289914	0.000526005	0.000485095	0
PWY66-400: glycolysis VI (metazoan)	0.000967544	0.00352916	0.00272762	0.00555648	0.00174793	0.00296092	0.00228156	0.00204131	0.00810172	0.00299197	0.00531022	0.00224544	0.00363636	0.001774	0.00674835	0.00641071	0.00622202	0.00570571	0.00276386	0.0135771	0.00268865	0.00491213	0.0139687	0.00486512	0.00274682	0.000602137	0.0073044	0.00859914	0.0050518	0.00773658	0.00270273	0.0153399	0.000924574	0.00218842	0.00216063	0.00514756	0.0145243	0.014154	0.00250552	0.00243823	0.00373522	0.0189199	0.00584414	0.00498589	0.00301198	0.00363823	0.00510279	0.00418976	0.00546949
PWY66-409: superpathway of purine nucleotide salvage	0.00102775	0.00141854	0.00192161	0.00448517	0.00307487	0.00197206	0.00145647	0.000733967	0.00111519	0.00143156	0.00135703	0.00304697	0.00557714	0.00160326	0.00331746	0.00534895	0.00275282	0.00260927	0.000492871	0.0045422	0.00251521	0.00482285	0.00244569	0.00360088	0.00113268	0.000798778	0.00646617	0.00391488	0.00258242	0.00137887	0.00205308	0.00227552	0.00235566	0.000806941	0.0017164	0.00428596	0.00399911	0.000144588	0.00351446	0.00265138	0.00408123	0.00192262	0.00219486	0.00457814	0.00407177	0.00209963	0.00455333	0.00337665	0.00384561
PWY66-422: D-galactose degradation V (Leloir pathway)	0.0101825	0.00435691	0.00402764	0.00493665	0.00482548	0.00474735	0.00860623	0.00612928	0.0060761	0.0102131	0.00516593	0.00341964	0.0040945	0.0074538	0.00411857	0.00298636	0.00272592	0.00603092	0.00342369	0.0105861	0.0061926	0.00459203	0.0101184	0.00549267	0.00797225	0.00929678	0.00787125	0.00313675	0.0039846	0.00832915	0.00405947	0.0104305	0.00982532	0.00634149	0.00836413	0.0043729	0.00994396	0.00788475	0.00353506	0.00796181	0.00818999	0.0124842	0.00690475	0.00384456	0.00810599	0.00694319	0.00398092	0.00763871	0.00287218
PWYG-321: mycolate biosynthesis	0	0.000744827	0.000276077	0.0021456	0.000820969	0.00152836	0.000405663	0	0.000308723	0.000883023	0.00104557	0.00115779	0.00229238	0.000468138	0.000340784	0.00313806	0.000460396	0.000632148	0.000461024	0.000713656	0.000754083	0.0029136	0.000276293	0.000756015	0.000345767	0.000342067	0.00281486	0.00259298	0.0003907	0	0.00112813	0.000336063	0.000454568	0.000626536	0.00105341	0.00430407	0.00180978	0.000132172	0.00106327	0.000186928	0.000883036	0	0.00145829	0.0041784	0.000907147	0.000946421	0.00252211	0.00175638	0.0034417
PYRIDNUCSAL-PWY: NAD salvage pathway I	0.00036653	0.000437234	0.000681105	0.00212688	0.000596111	0.000477744	0.000684041	0.000369014	0.00073819	0.000789402	0.000978884	0.000758848	0.000858363	0.000733708	0	0.00163445	0.000195559	0.000278548	0.000797671	0.00171181	0.000729833	0.00105978	0.000451731	0.00123165	0.00112733	0.000145453	0.00172705	0.00109967	0.000649032	0.000382162	0.00125823	0.000970857	0.00160704	0.00130082	0.000640467	0.00206958	0.00163771	0.000306536	0.000866397	0.0012249	0.000503154	0.000754283	0.000819006	0.00312634	0.00184389	0.00127817	0.00144589	0.00149418	0.000604457
PYRIDNUCSYN-PWY: NAD biosynthesis I (from aspartate)	0.00449908	0.00120223	0.00313129	0.00459678	0.00280392	0.00487391	0.00221775	0.00223935	0.00911342	0.00338019	0.00244383	0.00301554	0.00258152	0.0038728	0.000567992	0.00300103	0.00127022	0.00163623	0.00161323	0.00503925	0.00237305	0.00275522	0.00573095	0.00202475	0.00279635	0.00477515	0.00284221	0.00202626	0.00302009	0.00484386	0.00253303	0.00628011	0.0044258	0.00455493	0.00180691	0.0037123	0.00922823	0.00758078	0.0018326	0.00671269	0.00103506	0.0115557	0.00164075	0.00431377	0.00310889	0.00394208	0.00293736	0.00231222	0.00147555
PYRIDOXSYN-PWY: pyridoxal 5'-phosphate biosynthesis I	0.00111163	0.00302146	0.00944506	0.0026155	0.0106205	0.0107089	0.006476	0.00987223	0.0014714	0.0092267	0.0119361	0.00269818	0.00345878	0.00603452	0.0110026	0.00437875	0.00964432	0.00785586	0.00921804	0.000939431	0.00582984	0.00266967	0.00561091	0.00443418	0.00415165	0.00178452	0.00254207	0.00630258	0.00671824	0.000717505	0.00636637	0.0048252	0.000689383	0.00265424	0.00161368	0.00186353	0.00133583	0.00179431	0.00827088	0.0025827	0.00409714	0.000665919	0.00385834	0.00177557	0.00324302	0.00330566	0.00631717	0.00110872	0.010767
REDCITCYC: TCA cycle VIII (helicobacter)	0.000103344	0.000127676	0.000128814	0.00164553	0.000362101	0.00013234	0.000210306	0	0.000244123	0.000123533	0.000199449	0.000851328	0.000631094	0.000542886	0.000361753	0.00180294	0.000674211	0.000744789	0	0.000604225	0.000588972	0.000966753	0	0.000557904	0.000160459	0	0.000109045	0.00123435	0.000235478	0	0.000449524	0.000245566	0.000193735	0.000423599	0.000479507	0.0023812	0.000970171	0	0.000623491	0	0.000429682	0	0.000518418	0.00222202	0.000597587	0.000400951	0.000576287	0.000718433	0.000222068
RHAMCAT-PWY: L-rhamnose degradation I	0.00287804	0.00210646	0.00354818	0.0053841	0.0019477	0.00308215	0.0020188	0.0028047	0.00161421	0.00431154	0.00240994	0.00329178	0.00193731	0.00367302	0.00565503	0.00454624	0.00480698	0.0047161	0.00574288	0.00474876	0.0043232	0.00334485	0.00378967	0.00594199	0.0016294	0.00320701	0.00197621	0.00198891	0.00553765	0.00117634	0.00299287	0.00321279	0.00229379	0.00192939	0.00105387	0.00467002	0.00167874	0.00181157	0.0060621	0.00416143	0.00319891	0.00249841	0.00251172	0.0039378	0.00397263	0.00236548	0.00373413	0.00450966	0.0053065
RIBOSYN2-PWY: flavin biosynthesis I (bacteria and plants)	0.00243869	0.000829283	0.00217378	0.00394513	0.00563998	0.00429662	0.00328901	0.00103107	0.00132119	0.0024798	0.000670835	0.00697918	0.00266252	0.000191557	0.000801519	0.00503467	0.0045321	0.00123753	0.00113864	0.00181271	0.00227379	0.00272473	0.000764192	0.00307317	0.00120794	0.00102848	0.00100584	0.0047431	0.00194177	0.00547708	0.0033841	0.000143366	0.000951557	0.00339996	0.00236425	0.00214583	0.00168144	0.00117776	0.00397479	0.000534128	0.00290611	0	0.00241495	0.0047312	0.00314385	0.00236766	0.00507274	0.00307996	0.0030459
SALVADEHYPOX-PWY: adenosine nucleotides degradation II	0.000275974	0.000294483	0.000376092	0.00378297	0.000534696	0.000537943	0.00058651	0.00121407	0.000545353	0.000616383	0.000211953	0.000371654	0.000444948	0.000220793	0.000179528	0.00330879	0.000396763	0.00032232	0	0.000583827	0.00096438	0.0029126	0.000599288	0.00205008	0.00022006	0.000526092	0.000162927	0.00177145	0.000387071	0.000152896	0.000564123	0	0.000541288	0.000677466	0.000443673	0.00272252	0.00167627	0.00013129	0.0010739	0.000897488	0.000854142	0.000279873	0.00104863	0.00787112	0.00138918	0.000485735	0.00309209	0.00148478	0.00105267
SER-GLYSYN-PWY: superpathway of L-serine and glycine biosynthesis I	0.0122452	0.00547009	0.00638778	0.00238796	0.00319591	0.00475142	0.00629849	0.00602614	0.00218379	0.00618205	0.00441824	0.00439828	0.00366962	0.00729289	0.00374682	0.00350457	0.00247967	0.00586008	0.00434617	0.00299209	0.00604562	0.00403684	0.000855399	0.00348601	0.00906478	0.00945761	0.00562001	0.00534814	0.00150841	0.00474588	0.00475802	0.00131169	0.0107104	0.00898022	0.0068591	0.00419848	0.00242846	0.00154223	0.0035683	0.00973549	0.00586152	0.00474786	0.00640181	0.0038183	0.00628711	0.00841318	0.00392773	0.00787971	0.0017679
SO4ASSIM-PWY: sulfate reduction I (assimilatory)	0.000152357	0.000315964	0.000304589	0.00316791	0.000725318	0.000229971	0.000740818	0	0.000397209	0.000163127	0.00219951	0.000910076	0.000637406	0.000593891	0.000223479	0.00333035	0.000587657	0.000404978	0.00030356	0.000940987	0.0017628	0.00484853	0.000231562	0.00109689	0.00017244	0.000136043	0.000948963	0.00301308	0.000318642	0.00214798	0.0011508	0.00133013	0.000180007	0.000778629	0.000680341	0.00485054	0.00195381	0	0.000935588	0.000174303	0.000795917	0	0.00137257	0.00443659	0.00114709	0.000761738	0.00227714	0.00168747	0.000859416
SULFATE-CYS-PWY: superpathway of sulfate assimilation and cysteine biosynthesis	0.000272186	0.000456648	0.000428289	0.00228369	0.000627508	0.00043588	0.000599158	0	0.000531843	0.00028773	0.00257456	0.00071243	0.000780489	0.000541503	0.000194319	0.00275985	0.000517825	0.000337212	0.00016172	0.000863057	0.000913803	0.00340345	0.000377006	0.00114208	0.000247528	0.000238181	0.000787312	0.00265131	0.000362046	0.000406859	0.00147189	0.000473311	0.000347106	0.0011108	0.000680274	0.00430439	0.00150511	0.000145882	0.00117405	0.000350193	0.000896604	0.000150554	0.00119457	0.00428929	0.000843626	0.000722957	0.0026261	0.0018497	0.00080316
TCA-GLYOX-BYPASS: superpathway of glyoxylate bypass and TCA	0.000139204	0.000191044	0.000106397	0.00219171	0.000622153	0.000124382	0.000541942	0	0.000320433	0.000113725	0	0.000302441	0.000546231	0	0.000200903	0.00263949	0.00059088	0.000488099	0	0.000690515	0.000550805	0.00201196	0.000192334	0.000857707	0.00016954	0	0.000105711	0.00189491	0.000340911	0	0.000804472	0	0.000109869	0.000545561	0.000819418	0.00280324	0.00137697	0.000147506	0.000935794	0.000235069	0.000548397	0	0.00069352	0.00525138	0.000803338	0.00097613	0.00206756	0.00140845	0.000675115
TCA: TCA cycle I (prokaryotic)	0.000440361	0.000617012	0.000725865	0.00334047	0.00149246	0.0018279	0.00284275	0.000270566	0.00147813	0.00133443	0.000306573	0.00208343	0.00110313	0.00129592	0.000692018	0.00376861	0.00202602	0.00171771	0.000777387	0.00158537	0.00167462	0.00276049	0.000415703	0.00191237	0.00226186	0.000918823	0.000428478	0.00276818	0.00248659	0.000217868	0.00196169	0.00162822	0.0027252	0.00272399	0.00161641	0.00384608	0.00215089	0.000858003	0.0015516	0.001753	0.000958276	0.00118457	0.00192683	0.00607826	0.00218018	0.00404339	0.00292018	0.00209429	0.00104031
THISYN-PWY: superpathway of thiamin diphosphate biosynthesis I	0.000897851	0.000645887	0.000680471	0.00674151	0.0024823	0.000320758	0.00195661	0.000207279	0.00204022	0.000754463	0.000785772	0.000972215	0.0020622	0	0.000970404	0.00577023	0.00236337	0.00164558	0.000717723	0.00266714	0.00337537	0.00569815	0.00124431	0.00419948	0.00111346	0	0.00128912	0.00575865	0.00113802	0.000356483	0.00318364	0.00127826	0.000600344	0.0013693	0.00391126	0.00224671	0.00340775	0.000578405	0.00457177	0.00102871	0.00350901	0.000181664	0.00305375	0.0032441	0.00340051	0.00354427	0.0068618	0.00274765	0.00458862
THISYNARA-PWY: superpathway of thiamin diphosphate biosynthesis III (eukaryotes)	0.00935625	0.00484623	0.0053308	0.00498071	0.00265509	0.00471654	0.00495943	0.00373755	0.00239576	0.00503088	0.00463607	0.0032543	0.00296755	0.00712957	0.00788228	0.00513982	0.00782343	0.0067231	0.00899729	0.00583031	0.00520484	0.0058862	0.00305543	0.00659054	0.00855068	0.00740627	0.0029208	0.0034808	0.00836755	0.00411414	0.00379011	0.00240582	0.00842472	0.00527675	0.00539342	0.00513368	0.00329137	0.00142752	0.00482522	0.00810788	0.00676062	0.00328326	0.00610766	0.00239897	0.00544194	0.00733346	0.00400196	0.00647438	0.00483998
THRESYN-PWY: superpathway of L-threonine biosynthesis	0.0094611	0.00627037	0.00787151	0.0038872	0.0072415	0.00636852	0.00781818	0.00861319	0.00488768	0.00775065	0.00702249	0.00707485	0.00617088	0.00707434	0.0053968	0.00394207	0.00495338	0.0070842	0.00683257	0.0062854	0.00653368	0.00513512	0.00816126	0.00427855	0.00836593	0.00824371	0.00776728	0.00491606	0.00637865	0.00596239	0.00793316	0.00756184	0.00800779	0.00690075	0.00891084	0.005976	0.00616284	0.0068157	0.00580128	0.00771511	0.00612575	0.00839372	0.00628357	0.0048381	0.00672393	0.00560191	0.00555205	0.00728898	0.00664837
TRNA-CHARGING-PWY: tRNA charging	0.000584324	0.000929518	0.00192371	0.000974092	0.00173628	0.00400909	0.00124281	0.00313681	0.00145353	0.00291744	0.00406916	0.00220592	0.00200088	0.00226457	0.00271815	0.00162678	0.00214995	0.00157991	0.00527868	0.0013353	0.00379094	0.000137124	0.00194507	0.00359207	0.000641358	0.000803446	0.00155399	0.000714849	0.0037177	0.000368008	0.00297385	0.00116562	0.00148832	0.00246622	0.000490185	0.000886192	0.00232479	0.00374942	0.00279225	0.00147611	0.000665972	0.00156973	0.00182994	0.000451544	0.00166116	0.00040827	0.000536902	0.000891274	0.00144108
TRPSYN-PWY: L-tryptophan biosynthesis	0.00486764	0.0023015	0.00419464	0.00547576	0.00138208	0.007525	0.00181552	0.00455937	0.00832476	0.00201164	0.0055605	0.00276053	0.00538708	0.00291024	0.00256354	0.00552661	0.00442385	0.00493333	0.00192881	0.00770854	0.00399466	0.00535891	0.00803022	0.00552405	0.00477619	0.00569543	0.00429092	0.00667772	0.00528512	0.00613602	0.00309972	0.00763528	0.00812392	0.0035444	0.00182705	0.00190059	0.0033642	0.00849153	0.00209074	0.00969456	0.00212335	0.00602069	0.00407833	0.00361046	0.00384362	0.00634753	0.00524223	0.00383782	0.00479729
UBISYN-PWY: superpathway of ubiquinol-8 biosynthesis (prokaryotic)	0	0	0	0.00111052	0.000221314	0	0.000140561	0	0	0	0	0	0.000180065	0	0	0.00144398	0.000178456	0.000121641	0	0.000269886	0.000180403	0.00130332	0	0.000385723	0	0	0	0.00103215	0.000125389	0	0.000251812	0.000195499	0	0.000188514	0.00032372	0.00356735	0.000765928	0	0.000520512	0	0.000300731	0	0.000306853	0.00352041	0.000389037	0.000244839	0.00104383	0.000515661	0.000332192
UDPNAGSYN-PWY: UDP-N-acetyl-D-glucosamine biosynthesis I	0.00167358	0.00153571	0.00097928	0.00252759	0.00123261	0.00081585	0.000437735	0.00286853	0.00235223	0.0013029	0.00162733	0.00122354	0.00285165	0.00362778	0.000467417	0.00272088	0.000902326	0.00268681	0.00113693	0.00170604	0.00187925	0.00371428	0.000693905	0.00167329	0.00118787	0.00473262	0.00265446	0.00234045	0.00101311	0.000484215	0.000984582	0.00151123	0.00100686	0.00212373	0.00264912	0.00421277	0.00268648	0.000372926	0.00110678	0.000707967	0.00102647	0.000391405	0.00198644	0.0038781	0.00379874	0.00131502	0.00246851	0.00261878	0.00192516
VALSYN-PWY: L-valine biosynthesis	0.0209056	0.0174712	0.0139408	0.00869541	0.0143742	0.0139598	0.0151868	0.0179124	0.0127207	0.0151175	0.0152296	0.0115207	0.013206	0.0156322	0.0152163	0.00895925	0.0162392	0.0132693	0.0174078	0.0120809	0.0143717	0.0111215	0.0138102	0.0139148	0.0180661	0.0151131	0.0125825	0.00903644	0.0165749	0.0115013	0.0165226	0.0148358	0.0163072	0.0116294	0.0181781	0.00686457	0.0116758	0.0198152	0.0135559	0.0198618	0.0145118	0.0144159	0.0136867	0.00407389	0.0135555	0.0135131	0.00945498	0.0149234	0.0106323
[truncated: 9 more columns]

## Sheet: TableS8
TableS8 Comparison of gut microbial pathway between the groups (Wilcoxon rank-sum test)
	Median			Ctrl_Lean-Ctrl_AW		Ctrl_Lean-NAFLD_AW		Ctrl_AW-NAFLD_AW
	Ctrl_Lean	Ctrl_AW	NAFLD_AW	pvalue	FDR	pvalue	FDR	pvalue	FDR
PWY-6590: superpathway of Clostridium acetobutylicum acidogenic fermentation	0.000129044	0	0	0.0543013	0.165171	0.000137081	0.0429065	0.190448	0.929538
PWY-5690: TCA cycle II (plants and fungi)	0.000797569	0.00155996	0.00207387	0.0239775	0.110997	0.000470076	0.0637798	0.363152	0.929538
CENTFERM-PWY: pyruvate fermentation to butanoate	0.000102012	0	0	0.143229	0.293012	0.000611308	0.0637798	0.0995165	0.929538
COA-PWY-1: coenzyme A biosynthesis II (mammalian)	0.0160238	0.0125249	0.0121247	0.00171795	0.0885209	0.00113614	0.0889029	0.91101	0.986665
PWY-7234: inosine-5'-phosphate biosynthesis III	0.00424124	0.00307704	0.00193968	0.0447844	0.144511	0.00372059	0.199781	0.404162	0.929538
PWY-3841: folate transformations II	0.0118351	0.00821086	0.00850335	0.00933062	0.0885209	0.00407921	0.199781	0.970283	0.995733
P461-PWY: hexitol fermentation to lactate, formate, ethanol and acetate	0.000509503	0.00133335	0.00193246	0.00721209	0.0885209	0.00446794	0.199781	0.542303	0.929538
PWY-6608: guanosine nucleotides degradation III	0.000537277	0.00132803	0.0020641	0.0297514	0.120937	0.00534431	0.20298	0.756137	0.929538
PWY-6168: flavin biosynthesis III (fungi)	0.0075395	0.00625443	0.00510499	0.0239775	0.110997	0.00583649	0.20298	0.289111	0.929538
ARGININE-SYN4-PWY: L-ornithine de novo biosynthesis	0.00838114	0.00296303	0.00320228	0.0855888	0.19992	0.0105339	0.297794	0.891343	0.985832
PWY-6121: 5-aminoimidazole ribonucleotide biosynthesis I	0.011642	0.00965683	0.00899175	0.0447844	0.144511	0.0105339	0.297794	0.37653	0.929538
PWY-7237: myo-, chiro- and scillo-inositol degradation	0.000128453	0.000368592	0.000858966	0.198272	0.365442	0.0116094	0.297794	0.215378	0.929538
ARG+POLYAMINE-SYN: superpathway of arginine and polyamine biosynthesis	0.00078684	0.00146481	0.00210937	0.101454	0.228453	0.0123684	0.297794	0.404162	0.929538
P108-PWY: pyruvate fermentation to propanoate I	0.000213262	6.84595e-05	0	0.083524	0.19992	0.0144639	0.323371	0.515984	0.929538
1CMET2-PWY: N10-formyl-tetrahydrofolate biosynthesis	0.0116562	0.00811146	0.00800316	0.0135038	0.0933417	0.0168745	0.337258	0.871742	0.985037
PYRIDOXSYN-PWY: pyridoxal 5'-phosphate biosynthesis I	0.006476	0.00327434	0.00266967	0.110192	0.239515	0.0181984	0.337258	0.93073	0.994261
PWY-7198: pyrimidine deoxyribonucleotides de novo biosynthesis IV	0.000304247	0.000530715	0.000827134	0.438225	0.606923	0.0214405	0.337258	0.155657	0.929538
PWY-7210: pyrimidine deoxyribonucleotides biosynthesis from CTP	0.000423292	0.000720134	0.0010352	0.463028	0.626112	0.022332	0.337258	0.141583	0.929538
PWY-5686: UMP biosynthesis	0.0168869	0.0141151	0.0144489	0.00363479	0.0885209	0.0227132	0.337258	0.610308	0.929538
PWY-7371: 1,4-dihydroxy-6-naphthoate biosynthesis II	0.000160717	5.6106e-05	0.000596796	0.78501	0.891695	0.0243599	0.337258	0.0551327	0.929538
NAD-BIOSYNTHESIS-II: NAD salvage pathway II	0.000165967	0.000549173	0.000295948	0.0101129	0.0885209	0.0246041	0.337258	0.51342	0.929538
PWY-6385: peptidoglycan biosynthesis III (mycobacteria)	0.0127718	0.0108124	0.0112818	0.0366367	0.126014	0.0262219	0.337258	0.91101	0.986665
PWY-724: superpathway of L-lysine, L-threonine and L-methionine biosynthesis II	0.0111135	0.0090991	0.00979109	0.00631892	0.0885209	0.0262219	0.337258	0.432944	0.929538
PWY-5121: superpathway of geranylgeranyl diphosphate biosynthesis II (via MEP)	0.000564169	0.000959128	0.000958856	0.0214629	0.109727	0.0301758	0.337258	0.77511	0.929538
PWY-6387: UDP-N-acetylmuramoyl-pentapeptide biosynthesis I (meso-diaminopimelate containing)	0.0160696	0.0124906	0.0136376	0.00171795	0.0885209	0.0301758	0.337258	0.447759	0.929538
PWY-6122: 5-aminoimidazole ribonucleotide biosynthesis II	0.0106757	0.00937734	0.00872444	0.0655093	0.173766	0.0323325	0.337258	0.610308	0.929538
PWY-6277: superpathway of 5-aminoimidazole ribonucleotide biosynthesis	0.0106757	0.00937734	0.00872444	0.0655093	0.173766	0.0323325	0.337258	0.610308	0.929538
PWY-7383: anaerobic energy metabolism (invertebrates, cytosol)	0.000451614	0.000178701	0.000161978	0.0142123	0.0933417	0.033034	0.337258	0.726219	0.929538
PWY-6803: phosphatidylcholine acyl editing	0	0.000510935	0.000317667	0.0150045	0.0933417	0.0337989	0.337258	0.306666	0.929538
POLYAMSYN-PWY: superpathway of polyamine biosynthesis I	0.000765054	0.00129135	0.00151959	0.231607	0.391854	0.0346164	0.337258	0.404162	0.929538
PWY-6629: superpathway of L-tryptophan biosynthesis	0.000189896	0.000744128	0.000561481	0.00506888	0.0885209	0.0358872	0.337258	0.537306	0.929538
PWY-6386: UDP-N-acetylmuramoyl-pentapeptide biosynthesis II (lysine-containing)	0.0163651	0.0131305	0.0139074	0.00271526	0.0885209	0.0370327	0.337258	0.418411	0.929538
PWY-7211: superpathway of pyrimidine deoxyribonucleotides de novo biosynthesis	0.00227621	0.0026295	0.00334949	0.953414	0.99399	0.0370327	0.337258	0.0681546	0.929538
UBISYN-PWY: superpathway of ubiquinol-8 biosynthesis (prokaryotic)	0	0.000272785	0.000178456	0.00421126	0.0885209	0.037092	0.337258	0.294487	0.929538
PWY-5101: L-isoleucine biosynthesis II	0.00360645	0.00145998	0.00132256	0.188225	0.350681	0.0380949	0.337258	0.642041	0.929538
ANAGLYCOLYSIS-PWY: glycolysis III (from glucose)	0.0109801	0.01002	0.00928025	0.201986	0.365442	0.0395873	0.337258	0.66361	0.929538
GLUCONEO-PWY: gluconeogenesis I	0.00235932	0.000328574	0.000472195	0.0538494	0.165171	0.0441124	0.337258	0.969133	0.995733
PWY-7560: methylerythritol phosphate pathway II	0.000609285	0.00156994	0.00135936	0.110192	0.239515	0.045134	0.337258	0.91101	0.986665
ARGORNPROST-PWY: arginine, ornithine and proline interconversion	0.000116994	0	0	0.310846	0.498948	0.0469445	0.337258	0.608465	0.929538
ORNDEG-PWY: superpathway of ornithine degradation	0	0.000157864	0.000120604	0.00887058	0.0885209	0.0478269	0.337258	0.401806	0.929538
NONMEVIPP-PWY: methylerythritol phosphate pathway I	0.0141446	0.0108455	0.0117067	0.00363479	0.0885209	0.0513032	0.337258	0.37653	0.929538
PWY0-162: superpathway of pyrimidine ribonucleotides de novo biosynthesis	0.00480511	0.00451183	0.00658797	1	1	0.0513032	0.337258	0.0721515	0.929538
PWY-2942: L-lysine biosynthesis III	0.0163837	0.0122162	0.0136227	0.00481609	0.0885209	0.0513032	0.337258	0.277814	0.929538
PWY-6270: isoprene biosynthesis I	0.000691985	0.00177125	0.00153102	0.110192	0.239515	0.0513032	0.337258	0.852217	0.973518
PWY66-400: glycolysis VI (metazoan)	0.00296092	0.00455354	0.00514756	0.101454	0.228453	0.0513032	0.337258	0.542303	0.929538
PWY-7409: phospholipid remodeling (phosphatidylethanolamine, yeast)	0	0.000205413	0.00012453	0.0192627	0.105776	0.0544118	0.337258	0.631336	0.929538
PWY-6147: 6-hydroxymethyl-dihydropterin diphosphate biosynthesis I	0.00059356	0.00133745	0.00104598	0.0366367	0.126014	0.0546362	0.337258	0.68177	0.929538
PWY-621: sucrose degradation III (sucrose invertase)	0.0041291	0.00602391	0.00508066	0.0655093	0.173766	0.0546362	0.337258	0.558953	0.929538
PWY-6969: TCA cycle V (2-oxoglutarate:ferredoxin oxidoreductase)	0.00113587	0.00177203	0.00155623	0.0119641	0.0933417	0.0546362	0.337258	0.324792	0.929538
TCA: TCA cycle I (prokaryotic)	0.00129592	0.00206382	0.001753	0.015209	0.0933417	0.0546362	0.337258	0.37653	0.929538
PEPTIDOGLYCANSYN-PWY: peptidoglycan biosynthesis I (meso-diaminopimelate containing)	0.0165933	0.012765	0.0136593	0.0031456	0.0885209	0.0581431	0.337258	0.447759	0.929538
PWY0-845: superpathway of pyridoxal 5'-phosphate biosynthesis and salvage	0.00649569	0.00376866	0.00382568	0.0543535	0.165171	0.0581431	0.337258	0.737306	0.929538
PWY-7221: guanosine ribonucleotides de novo biosynthesis	0.0161584	0.0130162	0.0140667	0.00233742	0.0885209	0.0581431	0.337258	0.718628	0.929538
GLUCOSE1PMETAB-PWY: glucose and glucose-1-phosphate degradation	0.000169843	0.000629116	0.000436191	0.00462577	0.0885209	0.0581851	0.337258	0.291111	0.929538
AST-PWY: L-arginine degradation II (AST pathway)	0	0.000125211	0	0.0289223	0.120702	0.0624323	0.34823	0.529935	0.929538
HSERMETANA-PWY: L-methionine biosynthesis III	0.00228685	0.00172626	0.00145274	0.0655093	0.173766	0.065703	0.34823	0.77511	0.929538
GALACTARDEG-PWY: D-galactarate degradation I	0	0.000118564	0.000106025	0.0206878	0.109727	0.0669712	0.34823	0.49741	0.929538
GLUCARGALACTSUPER-PWY: superpathway of D-glucarate and D-galactarate degradation	0	0.000118564	0.000106025	0.0206878	0.109727	0.0669712	0.34823	0.49741	0.929538
HCAMHPDEG-PWY: 3-phenylpropanoate and 3-(3-hydroxyphenyl)propanoate degradation to 2-oxopent-4-enoate	0	0	0	0.0681518	0.177763	0.0672034	0.34823	0.761094	0.929538
PWY-6690: cinnamate and 3-hydroxycinnamate degradation to 2-oxopent-4-enoate	0	0	0	0.0681518	0.177763	0.0672034	0.34823	0.761094	0.929538
PWY-1269: CMP-3-deoxy-D-manno-octulosonate biosynthesis I	0.00309353	0.00296267	0.00453529	0.984463	0.99399	0.0697684	0.34823	0.11125	0.929538
PWY0-1061: superpathway of L-alanine biosynthesis	0.00027819	0.00114247	0.000781166	0.0142455	0.0933417	0.070057	0.34823	0.359019	0.929538
PWY-2941: L-lysine biosynthesis II	0.00110248	0.000795879	0.000666794	0.566495	0.726693	0.0700911	0.34823	0.505354	0.929538
PWY-5083: NAD/NADH phosphorylation and dephosphorylation	0.000178372	0.000688241	0.000466996	0.00959315	0.0885209	0.0827478	0.399552	0.428322	0.929538
GLYCOCAT-PWY: glycogen degradation I (bacterial)	0.00037947	0.000496615	0.000673561	0.54004	0.698481	0.0831724	0.399552	0.493848	0.929538
PWY-6859: all-trans-farnesol biosynthesis	0	0.000177504	0.000125761	0.0241143	0.110997	0.0849651	0.399552	0.559491	0.929538
PWY0-1277: 3-phenylpropanoate and 3-(3-hydroxyphenyl)propanoate degradation	0	0.000148605	0.000118148	0.0618175	0.173766	0.0874337	0.399552	0.668672	0.929538
PWY-7269: NAD/NADP-NADH/NADPH mitochondrial interconversion (yeast)	0	0.00041697	0.000222465	0.00431181	0.0885209	0.0875783	0.399552	0.219125	0.929538
PWY-6703: preQ0 biosynthesis	0.0111631	0.00749963	0.00785617	0.0170943	0.100953	0.0880802	0.399552	0.37653	0.929538
PWY0-1296: purine ribonucleosides degradation	0.00656004	0.00847876	0.00754724	0.0493813	0.154563	0.093202	0.39962	0.737306	0.929538
PWY-6151: S-adenosyl-L-methionine cycle I	0.0154881	0.0117976	0.0129048	0.015209	0.0933417	0.093202	0.39962	0.756137	0.929538
PWY-6609: adenine and adenosine salvage III	0.00683001	0.00695503	0.00784297	0.400776	0.572799	0.093202	0.39962	0.478215	0.929538
TRPSYN-PWY: L-tryptophan biosynthesis	0.00419464	0.00396098	0.00535891	0.984463	0.99399	0.093202	0.39962	0.0643374	0.929538
PWY-5188: tetrapyrrole biosynthesis I (from glutamate)	0.00237219	0.00187476	0.00290922	0.953414	0.99399	0.0985538	0.402424	0.0539079	0.929538
PWY-6305: putrescine biosynthesis IV	0.00208791	0.00232694	0.00278828	0.216443	0.374003	0.0985538	0.402424	0.64564	0.929538
PYRIDNUCSAL-PWY: NAD salvage pathway I	0.000684041	0.00088553	0.000970857	0.281425	0.458781	0.0985538	0.402424	0.990092	1
PWY-7456: mannan degradation	0	0	0	0.584077	0.734202	0.0997945	0.402424	0.229684	0.929538
PWY-6892: thiazole biosynthesis I (E. coli)	0.000204887	0.000848034	0.000332291	0.00632924	0.0885209	0.102847	0.402424	0.285223	0.929538
GOLPDLCAT-PWY: superpathway of glycerol degradation to 1,3-propanediol	0	0.000118971	0.000223401	0.349189	0.533152	0.103648	0.402424	0.502727	0.929538
POLYISOPRENSYN-PWY: polyisoprenoid biosynthesis (E. coli)	0	0.000273975	0.00018442	0.0129948	0.0933417	0.104024	0.402424	0.379397	0.929538
HISTSYN-PWY: L-histidine biosynthesis	0.00406307	0.00318901	0.00361679	0.188225	0.350681	0.104142	0.402424	0.950492	0.995733
PWY-5173: superpathway of acetyl-CoA biosynthesis	0	0.000134923	0.000111874	0.0089744	0.0885209	0.106282	0.403312	0.409087	0.929538
PWY-5723: Rubisco shunt	0.000189293	0.000861481	0.000443286	0.0184381	0.103056	0.106949	0.403312	0.62343	0.929538
PWY-821: superpathway of sulfur amino acid biosynthesis (Saccharomyces cerevisiae)	0.000290249	0.000280878	0.000162413	0.936448	0.99399	0.1115	0.406515	0.235362	0.929538
3-HYDROXYPHENYLACETATE-DEGRADATION-PWY: 4-hydroxyphenylacetate degradation	0	0	0	0.205838	0.370272	0.115788	0.406515	0.668003	0.929538
PWY0-321: phenylacetate degradation I (aerobic)	0	0	0	0.055341	0.166555	0.115788	0.406515	0.683763	0.929538
PWY-6891: thiazole biosynthesis II (Bacillus)	0.00012725	0.000648374	0.000232875	0.0101273	0.0885209	0.115926	0.406515	0.370232	0.929538
PWY-5855: ubiquinol-7 biosynthesis (prokaryotic)	0	0.000284351	0.000186841	0.0128906	0.0933417	0.119069	0.406515	0.326631	0.929538
PWY-5856: ubiquinol-9 biosynthesis (prokaryotic)	0	0.000284351	0.000186841	0.0128906	0.0933417	0.119069	0.406515	0.326631	0.929538
PWY-5857: ubiquinol-10 biosynthesis (prokaryotic)	0	0.000284351	0.000186841	0.0128906	0.0933417	0.119069	0.406515	0.326631	0.929538
PWY-6708: ubiquinol-8 biosynthesis (prokaryotic)	0	0.000284351	0.000186841	0.0128906	0.0933417	0.119069	0.406515	0.326631	0.929538
PWY0-1533: methylphosphonate degradation I	0	0.000164211	0.000106202	0.0443343	0.144511	0.119487	0.406515	0.536813	0.929538
THISYN-PWY: superpathway of thiamin diphosphate biosynthesis I	0.000897851	0.0029007	0.0013693	0.00481609	0.0885209	0.121382	0.408522	0.285569	0.929538
P185-PWY: formaldehyde assimilation III (dihydroxyacetone cycle)	0.00012538	0.000170919	0.000394891	0.668972	0.808449	0.12345	0.411062	0.258318	0.929538
PWY-5097: L-lysine biosynthesis VI	0.0157537	0.0124082	0.0136832	0.00363479	0.0885209	0.128975	0.420511	0.189336	0.929538
PWY-7539: 6-hydroxymethyl-dihydropterin diphosphate biosynthesis III (Chlamydia)	0.000577957	0.00115515	0.00100153	0.0717352	0.18488	0.128975	0.420511	0.592963	0.929538
PWY-7315: dTDP-N-acetylthomosamine biosynthesis	0	0.000404527	0.000171008	0.00845634	0.0885209	0.139768	0.44215	0.208614	0.929538
PWY-6823: molybdenum cofactor biosynthesis	0	0.000129639	0.000118417	0.0779569	0.196449	0.141663	0.44215	0.770742	0.929538
PWY-5861: superpathway of demethylmenaquinol-8 biosynthesis	0.000308564	0.000755548	0.000575715	0.0217351	0.109727	0.144581	0.44215	0.379	0.929538
GLYOXYLATE-BYPASS: glyoxylate cycle	0.000118452	0.000515812	0.000303789	0.00485536	0.0885209	0.147758	0.44215	0.181576	0.929538
PPGPPMET-PWY: ppGpp biosynthesis	0.000181861	0.000516616	0.000301265	0.0217351	0.109727	0.147887	0.44215	0.358729	0.929538
PWY-5838: superpathway of menaquinol-8 biosynthesis I	0.000459797	0.00107399	0.000836643	0.025466	0.113869	0.148645	0.44215	0.41409	0.929538
LPSSYN-PWY: superpathway of lipopolysaccharide biosynthesis	0	0.000150897	0	0.0229282	0.110997	0.150088	0.44215	0.389846	0.929538
PWY0-1241: ADP-L-glycero-&beta;-D-manno-heptose biosynthesis	0.000165534	0.00036034	0.000351434	0.180077	0.345791	0.150185	0.44215	0.780918	0.932928
HEXITOLDEGSUPER-PWY: superpathway of hexitol degradation (bacteria)	0.00152003	0.00194665	0.00198578	0.0655093	0.173766	0.150365	0.44215	1	1
PWY-841: superpathway of purine nucleotides de novo biosynthesis I	0.00409416	0.00324153	0.00323601	0.519632	0.674874	0.150365	0.44215	0.432944	0.929538
ECASYN-PWY: enterobacterial common antigen biosynthesis	0	0.000152439	0.000100625	0.0340555	0.123873	0.15115	0.44215	0.418478	0.929538
PWY-5913: TCA cycle VI (obligate autotrophs)	0.000109419	0.000308244	0.000188264	0.0263605	0.116209	0.157804	0.449728	0.453646	0.929538
PWY0-1319: CDP-diacylglycerol biosynthesis II	0.0144005	0.0123758	0.0129848	0.129384	0.266428	0.158052	0.449728	0.68177	0.929538
PWY-5667: CDP-diacylglycerol biosynthesis I	0.0144005	0.0123751	0.0129848	0.129384	0.266428	0.158052	0.449728	0.68177	0.929538
PWY-6630: superpathway of L-tyrosine biosynthesis	0.000521199	0.00119374	0.000907759	0.025466	0.113869	0.160038	0.451279	0.432944	0.929538
PWY-5138: unsaturated, even numbered fatty acid &beta;-oxidation	0	0	0	0.11505	0.243315	0.167916	0.46593	0.738696	0.929538
PWY-6895: superpathway of thiamin diphosphate biosynthesis II	0.000611056	0.00253287	0.00107355	0.00631892	0.0885209	0.171906	0.46593	0.35891	0.929538
CITRULBIO-PWY: L-citrulline biosynthesis	0.000912678	0.000502808	0.000489638	0.0458916	0.146572	0.172184	0.46593	0.90991	0.986665
PWY-2723: trehalose degradation V	0	0.000195051	0.000127148	0.11446	0.243315	0.173365	0.46593	0.722729	0.929538
GLUCARDEG-PWY: D-glucarate degradation I	0	0.000131108	0	0.0140821	0.0933417	0.174106	0.46593	0.235032	0.929538
PWY0-1415: superpathway of heme biosynthesis from uroporphyrinogen-III	0.000158041	0.000272545	0.000286606	0.040628	0.138224	0.174166	0.46593	0.771231	0.929538
PWY-5840: superpathway of menaquinol-7 biosynthesis	0.000524976	0.000965623	0.000851845	0.0150165	0.0933417	0.180582	0.479001	0.687662	0.929538
PANTO-PWY: phosphopantothenate biosynthesis I	0.0137349	0.0100328	0.0116996	0.00631892	0.0885209	0.182846	0.479288	0.0852744	0.929538
P122-PWY: heterolactic fermentation	0	5.30805e-05	0.000135392	0.423687	0.589395	0.187245	0.479288	0.662034	0.929538
PWY-7446: sulfoglycolysis	0	0	0	0.0910433	0.211037	0.187885	0.479288	0.496121	0.929538
PWY-5384: sucrose degradation IV (sucrose phosphorylase)	0	0.000377064	0.000220736	0.104798	0.234298	0.188018	0.479288	0.360474	0.929538
P105-PWY: TCA cycle IV (2-oxoglutarate decarboxylase)	0.000202753	0.000630205	0.000531456	0.00760212	0.0885209	0.188346	0.479288	0.339047	0.929538
DTDPRHAMSYN-PWY: dTDP-L-rhamnose biosynthesis I	0.00758246	0.00862558	0.00649694	0.984463	0.99399	0.191705	0.4839	0.172799	0.929538
METHGLYUT-PWY: superpathway of methylglyoxal degradation	0	8.3991e-05	0	0.0916965	0.211037	0.199568	0.491308	0.609108	0.929538
ASPASN-PWY: superpathway of L-aspartate and L-asparagine biosynthesis	0.00573795	0.00623354	0.00630153	0.358084	0.538847	0.200867	0.491308	0.93073	0.994261
PWY-4041: &gamma;-glutamyl cycle	0.000116907	0.000341365	0.000219964	0.0313309	0.123873	0.200896	0.491308	0.304816	0.929538
PWY-5791: 1,4-dihydroxy-2-naphthoate biosynthesis II (plants)	0.000285705	0.000464862	0.000482374	0.062926	0.173766	0.205452	0.491308	1	1
PWY-5837: 1,4-dihydroxy-2-naphthoate biosynthesis I	0.000285705	0.000464862	0.000482374	0.062926	0.173766	0.205452	0.491308	1	1
PWY-6353: purine nucleotides degradation II (aerobic)	0.000630379	0.00106054	0.00072662	0.00933062	0.0885209	0.207651	0.491308	0.242645	0.929538
GLCMANNANAUT-PWY: superpathway of N-acetylglucosamine, N-acetylmannosamine and N-acetylneuraminate degradation	0.00491806	0.00612334	0.00586691	0.0239775	0.110997	0.210336	0.491308	0.62787	0.929538
PWY0-1297: superpathway of purine deoxyribonucleosides degradation	0.000656236	0.00150087	0.00102596	0.175147	0.338402	0.210336	0.491308	0.970283	0.995733
PWY-5100: pyruvate fermentation to acetate and lactate II	0.00298672	0.00359116	0.00259754	0.984463	0.99399	0.210336	0.491308	0.418411	0.929538
PWY-6936: seleno-amino acid biosynthesis	0.000746226	0.000978352	0.000958542	0.0855888	0.19992	0.210336	0.491308	0.432944	0.929538
SO4ASSIM-PWY: sulfate reduction I (assimilatory)	0.000397209	0.000778828	0.000778629	0.220385	0.376942	0.217222	0.499406	0.989975	1
PWY-6628: superpathway of L-phenylalanine biosynthesis	0.000544727	0.0013577	0.00104037	0.0344311	0.123873	0.217278	0.499406	0.37653	0.929538
PWY-5973: cis-vaccenate biosynthesis	0.0103609	0.00784046	0.0086981	0.0119641	0.0933417	0.220117	0.499406	0.256111	0.929538
ARGDEG-PWY: superpathway of L-arginine, putrescine, and 4-aminobutanoate degradation	0	0.00014977	0	0.0183952	0.103056	0.223332	0.499406	0.204309	0.929538
ORNARGDEG-PWY: superpathway of L-arginine and L-ornithine degradation	0	0.00014977	0	0.0183952	0.103056	0.223332	0.499406	0.204309	0.929538
PWY-6263: superpathway of menaquinol-8 biosynthesis II	0	0	0	0.730033	0.855239	0.223567	0.499406	0.494504	0.929538
TCA-GLYOX-BYPASS: superpathway of glyoxylate bypass and TCA	0.000191044	0.000611756	0.000488099	0.0101129	0.0885209	0.224972	0.499406	0.241665	0.929538
PWY-6901: superpathway of glucose and xylose degradation	0.00130776	0.00180803	0.00141411	0.0447844	0.144511	0.230211	0.507436	0.66361	0.929538
PWY-5705: allantoin degradation to glyoxylate III	0	7.47485e-05	0	0.0612981	0.173766	0.235752	0.516017	0.440856	0.929538
KDO-NAGLIPASYN-PWY: superpathway of (Kdo)2-lipid A biosynthesis	0	0.00015362	0	0.0641985	0.173766	0.244477	0.531399	0.539075	0.929538
P164-PWY: purine nucleobases degradation I (anaerobic)	0.000208074	0.00042636	0.000302457	0.158171	0.313339	0.250315	0.532493	0.568618	0.929538
PWY-6123: inosine-5'-phosphate biosynthesis I	0.00707218	0.00710968	0.00659349	0.625981	0.770301	0.251351	0.532493	0.432944	0.929538
PWY-5897: superpathway of menaquinol-11 biosynthesis	0.000826007	0.00123577	0.00131315	0.0855888	0.19992	0.253487	0.532493	0.891343	0.985832
PWY-5898: superpathway of menaquinol-12 biosynthesis	0.000826007	0.00123577	0.00131315	0.0855888	0.19992	0.253487	0.532493	0.891343	0.985832
PWY-5899: superpathway of menaquinol-13 biosynthesis	0.000826007	0.00123577	0.00131315	0.0855888	0.19992	0.253487	0.532493	0.891343	0.985832
PWY-561: superpathway of glyoxylate cycle and fatty acid degradation	0.000133479	0.00044258	0.000210641	0.00666417	0.0885209	0.261371	0.533323	0.146687	0.929538
P441-PWY: superpathway of N-acetylneuraminate degradation	0.000912623	0.00154168	0.00109535	0.0330461	0.123873	0.262402	0.533323	0.277814	0.929538
PWY66-409: superpathway of purine nucleotide salvage	0.00160326	0.00310036	0.00251521	0.264092	0.437358	0.262402	0.533323	0.66361	0.929538
PWY-7219: adenosine ribonucleotides de novo biosynthesis	0.0213616	0.0187799	0.0202793	0.0170943	0.100953	0.262402	0.533323	0.37653	0.929538
PWY-7663: gondoate biosynthesis (anaerobic)	0.00973785	0.00732259	0.0086098	0.0297514	0.120937	0.262402	0.533323	0.18093	0.929538
PWY-4984: urea cycle	0.000763164	0.000422132	0.000414485	0.0720619	0.18488	0.270051	0.545328	0.949848	0.995733
PWY-7196: superpathway of pyrimidine ribonucleosides salvage	0.0017542	0.0020929	0.00330766	0.953414	0.99399	0.273775	0.549305	0.31486	0.929538
HEME-BIOSYNTHESIS-II: heme biosynthesis I (aerobic)	0.000314457	0.000347449	0.00038658	0.488217	0.647508	0.280722	0.557579	0.715254	0.929538
NONOXIPENT-PWY: pentose phosphate pathway (non-oxidative branch)	0.00762207	0.00856978	0.0087592	0.423188	0.589395	0.285472	0.557579	0.575843	0.929538
PWY-6284: superpathway of unsaturated fatty acids biosynthesis (E. coli)	0.000499403	0.000250417	0.000257437	0.691598	0.819963	0.28608	0.557579	0.800995	0.94608
PWY-5863: superpathway of phylloquinol biosynthesis	0.000269841	0.000457281	0.00047544	0.0784542	0.196449	0.292621	0.557579	0.668865	0.929538
GLYCOLYSIS-TCA-GLYOX-BYPASS: superpathway of glycolysis, pyruvate dehydrogenase, TCA, and glyoxylate bypass	0.000347992	0.000982901	0.000793127	0.0101813	0.0885209	0.29364	0.557579	0.26345	0.929538
COBALSYN-PWY: adenosylcobalamin salvage from cobinamide I	0.00412524	0.00561979	0.00518001	0.0597228	0.173766	0.297494	0.557579	0.66361	0.929538
PWY0-166: superpathway of pyrimidine deoxyribonucleotides de novo biosynthesis (E. coli)	0.00622468	0.00532253	0.0056682	0.201986	0.365442	0.297494	0.557579	0.575843	0.929538
PWY-5177: glutaryl-CoA degradation	0.00229659	0.00321191	0.0020118	0.337821	0.518323	0.297494	0.557579	0.050754	0.929538
PWY-5695: urate biosynthesis/inosine 5'-phosphate degradation	0.0130101	0.0122842	0.0115078	0.264092	0.437358	0.297494	0.557579	0.77511	0.929538
PWY-7184: pyrimidine deoxyribonucleotides de novo biosynthesis I	0.00517962	0.00471996	0.00457724	0.571665	0.727362	0.297494	0.557579	0.91101	0.986665
PWY-7229: superpathway of adenosine nucleotides de novo biosynthesis I	0.00912687	0.00912124	0.00879283	0.77012	0.879736	0.297494	0.557579	0.700113	0.929538
FERMENTATION-PWY: mixed acid fermentation	0.000193997	0.000509683	0.000351623	0.0437837	0.144511	0.305562	0.56929	0.285223	0.929538
PWY0-1298: superpathway of pyrimidine deoxyribonucleosides degradation	0.000265079	0.000562315	0.000422895	0.078421	0.196449	0.309842	0.573849	0.379162	0.929538
DAPLYSINESYN-PWY: L-lysine biosynthesis I	0.00236163	0.00241717	0.00191588	0.800091	0.897593	0.322514	0.581616	0.592963	0.929538
DENOVOPURINE2-PWY: superpathway of purine nucleotides de novo biosynthesis II	0.00219254	0.00132251	0.00146428	0.379071	0.554435	0.322514	0.581616	0.93073	0.994261
PWY-6545: pyrimidine deoxyribonucleotides de novo biosynthesis III	0.00443426	0.0046811	0.00398501	0.830351	0.92491	0.322514	0.581616	0.575843	0.929538
PWY-6285: superpathway of fatty acids biosynthesis (E. coli)	0.000535967	0.000419234	0.000297275	0.905509	0.988772	0.323279	0.581616	0.314238	0.929538
PWY0-1338: polymyxin resistance	0	0.000147623	0	0.0289223	0.120702	0.323326	0.581616	0.280567	0.929538
PWY-1042: glycolysis IV (plant cytosol)	0.012285	0.0125348	0.0128646	0.711207	0.840029	0.335512	0.600087	0.610308	0.929538
FAO-PWY: fatty acid &beta;-oxidation I	0.00017468	0.00051813	0.000240929	0.00854593	0.0885209	0.343562	0.609978	0.0798052	0.929538
PWY-5989: stearate biosynthesis II (bacteria and plants)	0.00100221	0.0014517	0.000929105	0.188225	0.350681	0.348834	0.609978	0.77511	0.929538
PWY66-422: D-galactose degradation V (Leloir pathway)	0.00493665	0.00688581	0.00787125	0.379071	0.554435	0.348834	0.609978	0.756137	0.929538
PWY-5030: L-histidine degradation III	0.000193147	0.000341969	0.000237196	0.984142	0.99399	0.351024	0.609978	0.337641	0.929538
PWY-7254: TCA cycle VII (acetate-producers)	0.000166246	0.000356868	0.000460091	0.0490911	0.154563	0.352502	0.609978	0.483516	0.929538
PWY-5918: superpathay of heme biosynthesis from glutamate	0.000282778	0.000518758	0.000413022	0.0343766	0.123873	0.357837	0.609978	0.529751	0.929538
PWY-5022: 4-aminobutanoate degradation V	0.000170118	0.000426995	0.000397547	0.062926	0.173766	0.361906	0.609978	0.338149	0.929538
PANTOSYN-PWY: pantothenate and coenzyme A biosynthesis I	0.00635124	0.00651045	0.00656675	0.740478	0.855239	0.362479	0.609978	0.737306	0.929538
PWY-6126: superpathway of adenosine nucleotides de novo biosynthesis II	0.00754163	0.00729561	0.00695134	0.625981	0.770301	0.362479	0.609978	0.756137	0.929538
PWY-7357: thiamin formation from pyrithiamine and oxythiamine (yeast)	0.00766375	0.0089166	0.00889997	0.423188	0.589395	0.362479	0.609978	0.64564	0.929538
THISYNARA-PWY: superpathway of thiamin diphosphate biosynthesis III (eukaryotes)	0.00484623	0.00514096	0.00520484	0.800091	0.897593	0.362479	0.609978	0.66361	0.929538
PWY-7204: pyridoxal 5'-phosphate salvage II (plants)	0.00032236	0.000932671	0.000439556	0.0361514	0.126014	0.364454	0.610022	0.279321	0.929538
PWY-6531: mannitol cycle	0.000426356	0.000467975	0.000313089	0.984225	0.99399	0.371038	0.616897	0.472528	0.929538
GLYCOL-GLYOXDEG-PWY: superpathway of glycol metabolism and degradation	0	7.65045e-05	0	0.183933	0.348915	0.372559	0.616897	0.684453	0.929538
PWY4FS-7: phosphatidylglycerol biosynthesis I (plastidic)	0.00295953	0.00305217	0.00251874	0.953414	0.99399	0.376445	0.616897	0.62787	0.929538
PWY4FS-8: phosphatidylglycerol biosynthesis II (non-plastidic)	0.00295953	0.00305217	0.00251874	0.953414	0.99399	0.376445	0.616897	0.62787	0.929538
ALL-CHORISMATE-PWY: superpathway of chorismate metabolism	0	0	0	0.730033	0.855239	0.38878	0.633671	0.16826	0.929538
CALVIN-PWY: Calvin-Benson-Bassham cycle	0.0095752	0.00989301	0.00973328	0.77012	0.879736	0.39073	0.633671	0.700113	0.929538
FUC-RHAMCAT-PWY: superpathway of fucose and rhamnose degradation	0.000258971	0.000577751	0.000431743	0.0239775	0.110997	0.40089	0.640752	0.346006	0.929538
PWY-5189: tetrapyrrole biosynthesis II (from glycine)	0.000113505	0.000357015	0.000178707	0.00921815	0.0885209	0.402514	0.640752	0.0782485	0.929538
GLUCUROCAT-PWY: superpathway of &beta;-D-glucuronide and D-glucuronate degradation	0.00464806	0.00500653	0.00400861	0.281425	0.458781	0.405332	0.640752	0.0572194	0.929538
OANTIGEN-PWY: O-antigen building blocks biosynthesis (E. coli)	0.00222517	0.00204523	0.00180799	1	1	0.405332	0.640752	0.462851	0.929538
PWY-6317: galactose degradation I (Leloir pathway)	0.00493665	0.00688581	0.00787125	0.379071	0.554435	0.405332	0.640752	0.794216	0.945207
P162-PWY: L-glutamate degradation V (via hydroxyglutarate)	0	0	0	0.627561	0.770301	0.415287	0.65319	0.176949	0.929538
PWY-6125: superpathway of guanosine nucleotides de novo biosynthesis II	0.00614329	0.00550908	0.00580787	0.519632	0.674874	0.420247	0.657686	0.871742	0.985037
PWY-7013: L-1,2-propanediol degradation	0	0	0	0.68575	0.816121	0.42584	0.663124	0.679794	0.929538
PWY-6113: superpathway of mycolate biosynthesis	0.000610759	0.000538644	0.000457519	0.9527	0.99399	0.430335	0.666806	0.48926	0.929538
PWY-6471: peptidoglycan biosynthesis IV (Enterococcus faecium)	0	0	0	0.786287	0.891695	0.434989	0.66815	0.799092	0.94608
PWY-6124: inosine-5'-phosphate biosynthesis II	0.00627978	0.00633821	0.00590257	0.984463	0.99399	0.435471	0.66815	0.37653	0.929538
GALACT-GLUCUROCAT-PWY: superpathway of hexuronide and hexuronate degradation	0.00446936	0.00512661	0.00413398	0.216443	0.374003	0.451002	0.68526	0.0606941	0.929538
PWY-5154: L-arginine biosynthesis III (via N-acetyl-L-citrulline)	0.00251864	0.00288051	0.00172068	0.922432	0.988772	0.451002	0.68526	0.432944	0.929538
ENTBACSYN-PWY: enterobactin biosynthesis	0.000296642	0.00102355	0.000433501	0.00907695	0.0885209	0.454202	0.686789	0.1133	0.929538
PENTOSE-P-PWY: pentose phosphate pathway	0.00118023	0.00153956	0.00130998	0.358084	0.538847	0.466833	0.695803	0.950492	0.995733
PWY-6527: stachyose degradation	0.00470562	0.0058528	0.00542678	0.281425	0.458781	0.466833	0.695803	0.592963	0.929538
TRNA-CHARGING-PWY: tRNA charging	0.00200088	0.0010896	0.00157991	0.0366367	0.126014	0.466833	0.695803	0.136108	0.929538
PWY-5136: fatty acid &beta;-oxidation II (peroxisome)	0.000136963	0.000361254	0.000151647	0.00590908	0.0885209	0.474515	0.702594	0.0878842	0.929538
PWY-7209: superpathway of pyrimidine ribonucleosides degradation	0.000150649	0.00010174	0	0.217471	0.374003	0.477095	0.702594	0.841121	0.97148
FUCCAT-PWY: fucose degradation	0.00024651	0.000371069	0.00033495	0.259736	0.434745	0.478123	0.702594	0.959907	0.995733
PYRIDNUCSYN-PWY: NAD biosynthesis I (from aspartate)	0.00301554	0.00302313	0.00302009	0.922432	0.988772	0.48296	0.7031	0.277814	0.929538
SULFATE-CYS-PWY: superpathway of sulfate assimilation and cysteine biosynthesis	0.000531843	0.000763059	0.00060494	0.11381	0.243315	0.48296	0.7031	0.493848	0.929538
PWY-7199: pyrimidine deoxyribonucleosides salvage	0.00254339	0.00222499	0.00235097	0.984463	0.99399	0.499378	0.720627	0.300706	0.929538
PWY0-1479: tRNA processing	0.000375819	0.000215227	0.000151075	0.582513	0.734202	0.499604	0.720627	0.766723	0.929538
PWY-5845: superpathway of menaquinol-9 biosynthesis	0.000340472	0.000960969	0.000449192	0.0338147	0.123873	0.508817	0.723908	0.212142	0.929538
PWY-5850: superpathway of menaquinol-6 biosynthesis I	0.000340472	0.000960969	0.000449192	0.0338147	0.123873	0.508817	0.723908	0.212142	0.929538
PWY-5896: superpathway of menaquinol-10 biosynthesis	0.000340472	0.000960969	0.000449192	0.0338147	0.123873	0.508817	0.723908	0.212142	0.929538
LACTOSECAT-PWY: lactose and galactose degradation I	0.000122243	0.000191315	0.00012252	0.182014	0.347381	0.513712	0.725427	0.422774	0.929538
PWY-6737: starch degradation V	0.0133707	0.0147988	0.0124003	0.519632	0.674874	0.516081	0.725427	0.245703	0.929538
PWY-7323: superpathway of GDP-mannose-derived O-antigen building blocks biosynthesis	0.00152352	0.00143227	0.00119482	0.740478	0.855239	0.520126	0.725427	0.525898	0.929538
PWY-5860: superpathway of demethylmenaquinol-6 biosynthesis I	0.000229064	0.000664768	0.000302227	0.0273616	0.117317	0.522497	0.725427	0.192874	0.929538
PWY-5862: superpathway of demethylmenaquinol-9 biosynthesis	0.000229064	0.000664768	0.000302227	0.0273616	0.117317	0.522497	0.725427	0.192874	0.929538
ILEUSYN-PWY: L-isoleucine biosynthesis I (from threonine)	0.0151175	0.0139784	0.0143717	0.318289	0.500626	0.533061	0.725427	0.62787	0.929538
PWY-5103: L-isoleucine biosynthesis III	0.00778599	0.0083902	0.00808648	0.318289	0.500626	0.533061	0.725427	0.525898	0.929538
PWY-7111: pyruvate fermentation to isobutanol (engineered)	0.0151175	0.0139784	0.0143717	0.318289	0.500626	0.533061	0.725427	0.62787	0.929538
SER-GLYSYN-PWY: superpathway of L-serine and glycine biosynthesis I	0.00475142	0.00607432	0.00443017	0.379071	0.554435	0.533061	0.725427	0.266814	0.929538
VALSYN-PWY: L-valine biosynthesis	0.0151175	0.0139784	0.0143717	0.318289	0.500626	0.533061	0.725427	0.62787	0.929538
GALACTUROCAT-PWY: D-galacturonate degradation I	0.00377232	0.00515858	0.00383794	0.150988	0.304899	0.550313	0.742448	0.0572194	0.929538
GLYCOGENSYNTH-PWY: glycogen biosynthesis I (from ADP-D-Glucose)	0.0017406	0.00264557	0.00184009	0.16274	0.320363	0.550313	0.742448	0.462851	0.929538
KETOGLUCONMET-PWY: ketogluconate metabolism	0	0.000150501	0.000108752	0.112269	0.242347	0.56093	0.749917	0.235362	0.929538
PWY-4242: pantothenate and coenzyme A biosynthesis III	0.00243972	0.00319018	0.00260132	0.740478	0.855239	0.567829	0.749917	0.363152	0.929538
PWY-7208: superpathway of pyrimidine nucleobases salvage	0.00617377	0.00532946	0.00709912	0.598552	0.746401	0.567829	0.749917	0.432944	0.929538
PWY-7282: 4-amino-2-methyl-5-phosphomethylpyrimidine biosynthesis (yeast)	0.00604416	0.00537727	0.00552905	0.337821	0.518323	0.567829	0.749917	0.737306	0.929538
RIBOSYN2-PWY: flavin biosynthesis I (bacteria and plants)	0.00243869	0.00296838	0.00181271	0.682342	0.815165	0.567829	0.749917	0.245703	0.929538
PWY-7003: glycerol degradation to butanol	0.000203804	0.000227607	0.000240006	0.647552	0.791734	0.577015	0.758847	0.949493	0.995733
SALVADEHYPOX-PWY: adenosine nucleotides degradation II	0.000444948	0.000837767	0.000541288	0.0855888	0.19992	0.581447	0.759313	0.308795	0.929538
COA-PWY: coenzyme A biosynthesis I	0.00430755	0.00497268	0.0041392	0.519632	0.674874	0.5856	0.759313	0.3126	0.929538
PWY-7187: pyrimidine deoxyribonucleotides de novo biosynthesis II	0.00194394	0.0011888	0.00156036	0.400776	0.572799	0.5856	0.759313	0.66361	0.929538
PWY-5656: mannosylglycerate biosynthesis I	0	0	0	0.207133	0.370471	0.587072	0.759313	0.27461	0.929538
PWY-6897: thiamin salvage II	0.00849597	0.00740682	0.00822591	0.400776	0.572799	0.60362	0.773778	0.700113	0.929538
PWY-6606: guanosine nucleotides degradation II	0.0002327	0.000238782	0.000282162	1	1	0.607514	0.773778	0.570094	0.929538
REDCITCYC: TCA cycle VIII (helicobacter)	0.000210306	0.000334685	0.000423599	0.323	0.505495	0.607514	0.773778	1	1
PWY-3781: aerobic respiration I (cytochrome c)	0	0	0	0.0326037	0.123873	0.608145	0.773778	0.011537	0.929538
P161-PWY: acetylene degradation	0.000353986	0.000526357	0.000460498	0.0968414	0.221251	0.617671	0.782716	0.571556	0.929538
GLUTORN-PWY: L-ornithine biosynthesis	0.00250245	0.00567681	0.0039401	0.0655093	0.173766	0.621879	0.784871	0.277814	0.929538
NAGLIPASYN-PWY: lipid IVA biosynthesis	0.000758493	0.000760573	0.000785013	0.470084	0.626112	0.627219	0.788432	0.871742	0.985037
PWY-6507: 4-deoxy-L-threo-hex-4-enopyranuronate degradation	0.00371625	0.00506421	0.00324851	0.110192	0.239515	0.640367	0.798546	0.0448981	0.929538
PWY-6700: queuosine biosynthesis	0.0139856	0.0106049	0.0129042	0.0855888	0.19992	0.640367	0.798546	0.0900446	0.929538
PRPP-PWY: superpathway of histidine, purine, and pyrimidine biosynthesis	0.00191587	0.00131261	0.00147208	0.400776	0.572799	0.659076	0.812169	0.77511	0.929538
PWY-7242: D-fructuronate degradation	0.00485514	0.0052519	0.004197	0.150988	0.304899	0.659076	0.812169	0.0950218	0.929538
RHAMCAT-PWY: L-rhamnose degradation I	0.00287804	0.00334616	0.00321279	0.337821	0.518323	0.659076	0.812169	0.93073	0.994261
PWY-7328: superpathway of UDP-glucose-derived O-antigen building blocks biosynthesis	0.000179881	0.000313841	0.000175475	0.1267	0.266156	0.669864	0.819894	0.293031	0.929538
PWY0-862: (5Z)-dodec-5-enoate biosynthesis	0.000631628	0.000857633	0.000529859	0.172609	0.337666	0.674361	0.819894	0.297057	0.929538
PWY-7279: aerobic respiration II (cytochrome c) (yeast)	0	0	0	0.0326037	0.123873	0.67698	0.819894	0.011537	0.929538
ANAEROFRUCAT-PWY: homolactic fermentation	0.00460247	0.00431031	0.00460777	0.446296	0.610003	0.677996	0.819894	0.852217	0.973518
PWY-5367: petroselinate biosynthesis	0.00052198	0.000215335	0.000384878	0.658322	0.798662	0.678443	0.819894	0.937592	0.995733
PWY-5505: L-glutamate and L-glutamine biosynthesis	0.000175229	0.000345716	0.000225531	0.156982	0.312963	0.683677	0.820381	0.278881	0.929538
PWY-6282: palmitoleate biosynthesis I (from (5Z)-dodec-5-enoate)	0.000628919	0.00082781	0.000537603	0.216443	0.374003	0.684088	0.820381	0.3126	0.929538
PWY4LZ-257: superpathway of fermentation (Chlamydomonas reinhardtii)	0.0001288	0.000307868	0.000186592	0.153522	0.308029	0.686949	0.820668	0.290348	0.929538
PWY-7664: oleate biosynthesis IV (anaerobic)	0.000728537	0.000908937	0.000612375	0.213032	0.374003	0.693648	0.823386	0.359074	0.929538
COLANSYN-PWY: colanic acid building blocks biosynthesis	0.00156818	0.001529	0.00122757	0.653923	0.796411	0.697116	0.823386	0.277814	0.929538
PWY0-1261: anhydromuropeptides recycling	0.00133549	0.00145343	0.00146236	0.446296	0.610003	0.697116	0.823386	0.813443	0.953586
BIOTIN-BIOSYNTHESIS-PWY: biotin biosynthesis I	0.000840663	0.00102818	0.000774221	0.379071	0.554435	0.70347	0.824416	0.432944	0.929538
FASYN-INITIAL-PWY: superpathway of fatty acid biosynthesis initiation (E. coli)	0.000531149	0.000677329	0.000449171	0.212893	0.374003	0.713024	0.824416	0.406839	0.929538
PWY-7388: octanoyl-[acyl-carrier protein] biosynthesis (mitochondria, yeast)	0.000493442	0.000631781	0.00041843	0.212893	0.374003	0.713024	0.824416	0.365531	0.929538
PWYG-321: mycolate biosynthesis	0.000744827	0.000926784	0.000632148	0.19886	0.365442	0.713135	0.824416	0.359074	0.929538
PWY-6519: 8-amino-7-oxononanoate biosynthesis I	0.000690069	0.000858266	0.000628332	0.337821	0.518323	0.713202	0.824416	0.37239	0.929538
PWY-7220: adenosine deoxyribonucleotides de novo biosynthesis II	0.00423365	0.00434362	0.00439185	0.984463	0.99399	0.716425	0.824416	0.718628	0.929538
PWY-7222: guanosine deoxyribonucleotides de novo biosynthesis II	0.00423365	0.00434362	0.00439185	0.984463	0.99399	0.716425	0.824416	0.718628	0.929538
FASYN-ELONG-PWY: fatty acid elongation -- saturated	0.000823272	0.000999434	0.000693358	0.247488	0.416472	0.723047	0.828988	0.37653	0.929538
COMPLETE-ARO-PWY: superpathway of aromatic amino acid biosynthesis	0.0115648	0.0106348	0.0104946	0.682342	0.815165	0.755568	0.859974	0.91101	0.986665
PWY0-781: aspartate superpathway	0.00151524	0.00184448	0.00163693	0.231607	0.391854	0.755568	0.859974	0.256111	0.929538
ARGSYNBSUB-PWY: L-arginine biosynthesis II (acetyl cycle)	0.00374187	0.00690938	0.0033029	0.0597228	0.173766	0.775379	0.879325	0.142931	0.929538
POLYAMINSYN3-PWY: superpathway of polyamine biosynthesis II	0	0	0	0.404811	0.575936	0.779606	0.880926	0.597482	0.929538
BRANCHED-CHAIN-AA-SYN-PWY: superpathway of branched amino acid biosynthesis	0.00885946	0.00932472	0.00928475	0.470084	0.626112	0.795334	0.894722	0.68177	0.929538
PWY-5005: biotin biosynthesis II	0.000301455	6.20715e-05	0.000369268	0.423278	0.589395	0.797532	0.894722	0.299195	0.929538
PWY0-1586: peptidoglycan maturation (meso-diaminopimelate containing)	0.00485609	0.00438252	0.0044051	0.598552	0.746401	0.81542	0.911523	0.83278	0.965408
PWY-5676: acetyl-CoA fermentation to butanoate II	0.000863934	0.000705218	0.000755508	0.579952	0.734202	0.833641	0.920953	0.73442	0.929538
ARO-PWY: chorismate biosynthesis I	0.01131	0.011469	0.0108467	0.922432	0.988772	0.835625	0.920953	0.718628	0.929538
MET-SAM-PWY: superpathway of S-adenosyl-L-methionine biosynthesis	0.0024162	0.00264677	0.00285635	0.740478	0.855239	0.835625	0.920953	0.852217	0.973518
PWY-3001: superpathway of L-isoleucine biosynthesis I	0.00773374	0.00772954	0.00781768	0.891565	0.982605	0.835625	0.920953	0.83278	0.965408
PWY-6588: pyruvate fermentation to acetone	0.000153049	0.000247497	0.000132643	0.391361	0.569749	0.850825	0.933478	0.286651	0.929538
HOMOSER-METSYN-PWY: L-methionine biosynthesis I	0.0015689	0.0018419	0.00160084	0.800091	0.897593	0.855937	0.933478	0.77511	0.929538
PWY-7228: superpathway of guanosine nucleotides de novo biosynthesis I	0.00684962	0.00659344	0.00709461	0.470084	0.626112	0.855937	0.933478	0.813443	0.953586
PWY-4702: phytate degradation I	0	0.000132611	0	0.542826	0.699196	0.864866	0.936161	0.738305	0.929538
HISDEG-PWY: L-histidine degradation I	0.000105985	0.000193929	0.000163981	0.307541	0.496187	0.869674	0.936161	0.464336	0.929538
PWY-5104: L-isoleucine biosynthesis IV	0.000335175	0.000405127	0.000364105	0.463028	0.626112	0.87373	0.936161	0.536316	0.929538
ARGSYN-PWY: L-arginine biosynthesis I (via L-ornithine)	0.00572747	0.00710407	0.005441	0.175147	0.338402	0.876342	0.936161	0.150007	0.929538
PWY-5345: superpathway of L-methionine biosynthesis (by sulfhydrylation)	0.000752211	0.00106319	0.00100096	0.494536	0.653122	0.876342	0.936161	0.610308	0.929538
PWY-7197: pyrimidine deoxyribonucleotide phosphorylation	0.00396791	0.00369365	0.00430191	0.379071	0.554435	0.876342	0.936161	0.610308	0.929538
P4-PWY: superpathway of L-lysine, L-threonine and L-methionine biosynthesis I	0.00171515	0.00208856	0.00177363	0.129384	0.266428	0.917381	0.966803	0.206983	0.929538
PWY-4981: L-proline biosynthesis II (from arginine)	0.000483802	0.000369982	0.000396313	0.812506	0.908265	0.917381	0.966803	1	1
PWY-5347: superpathway of L-methionine biosynthesis (transsulfuration)	0.00253942	0.00294575	0.00298754	0.891565	0.982605	0.917381	0.966803	0.970283	0.995733
PWY-6163: chorismate biosynthesis from 3-dehydroquinate	0.0109543	0.0109333	0.0108687	0.922432	0.988772	0.917381	0.966803	0.891343	0.985832
PWY-6595: superpathway of guanosine nucleotides degradation (plants)	0	0	0	0.769695	0.879736	0.92679	0.972154	0.648791	0.929538
PWY-5971: palmitate biosynthesis II (bacteria and plants)	0.000598579	0.000949475	0.000586033	0.464565	0.626112	0.937181	0.972154	0.204423	0.929538
P42-PWY: incomplete reductive TCA cycle	0.000649186	0.00093402	0.000651124	0.682342	0.815165	0.937989	0.972154	0.66361	0.929538
PWY-5659: GDP-mannose biosynthesis	0.00298847	0.00330917	0.00373561	0.922432	0.988772	0.937989	0.972154	0.83278	0.965408
PWY-7400: L-arginine biosynthesis IV (archaebacteria)	0.00574134	0.00721863	0.00536323	0.201986	0.365442	0.937989	0.972154	0.136108	0.929538
METSYN-PWY: L-homoserine and L-methionine biosynthesis	0.00270825	0.00290169	0.0027186	0.984463	0.99399	0.958637	0.990275	0.970283	0.995733
HEMESYN2-PWY: heme biosynthesis II (anaerobic)	0.000618006	0.000951798	0.000638924	0.29949	0.485701	0.979311	0.995209	0.324792	0.929538
PHOSLIPSYN-PWY: superpathway of phospholipid biosynthesis I (bacteria)	0.00359981	0.00399226	0.00351278	0.922432	0.988772	0.979311	0.995209	0.891343	0.985832
PWY-5484: glycolysis II (from fructose 6-phosphate)	0.00336694	0.00284924	0.00256471	0.891565	0.982605	0.979311	0.995209	0.990092	1
THRESYN-PWY: superpathway of L-threonine biosynthesis	0.00707434	0.00662094	0.00683257	0.625981	0.770301	0.979311	0.995209	0.610308	0.929538
UDPNAGSYN-PWY: UDP-N-acetyl-D-glucosamine biosynthesis I	0.00153571	0.00173674	0.00167329	0.571665	0.727362	0.979311	0.995209	0.718628	0.929538
FOLSYN-PWY: superpathway of tetrahydrofolate biosynthesis and salvage	0.00046856	0.000483335	0.000474135	0.417701	0.589395	1	1	0.505451	0.929538
GLYCOLYSIS: glycolysis I (from glucose 6-phosphate)	0.00345635	0.0029877	0.00297939	0.922432	0.988772	1	1	0.970283	0.995733
GLYCOLYSIS-E-D: superpathway of glycolysis and Entner-Doudoroff	0.0010949	0.00132102	0.00102249	0.358084	0.538847	1	1	0.473919	0.929538
PWY-5920: superpathway of heme biosynthesis from glycine	0.000111263	0.000196041	0	0.0817407	0.19992	1	1	0.0851588	0.929538
PWY-6612: superpathway of tetrahydrofolate biosynthesis	0.00031649	0.000329099	0.000329024	0.440776	0.607767	1	1	0.489424	0.929538
